# Supplementary material for: Transcriptional Profiling of Human Familial Longevity Indicates a Role for ASF1A and IL7R
Source: PLoS One. 2012 Jan 11;7(1):e27759. doi: 10.1371/journal.pone.0027759 (PMC3256132; doi:10.1371/journal.pone.0027759)
Supplement: Table S1 — Significant gene expression changes with chronological age and/or familial longevity. A total of 2,953 probes whose expression level changed significantly between controls and long-lived nonagenarians (regression modeling with FDR multiple testing correction) are shown. The table also indicates the chromosomal location of the probe. “FC” indicates the fold change between groups, a FC above 1 indicates increased expression in nonagenarians compared to controls, and a FC below 1 indicates decreased expression in nonagenarians compared to controls. MULTIPLE indicates a probe annotated to more than three chromosomal locations. (XLS) [file pone.0027759.s002.xls]

## Sheet: Suppl Table 1
ProbeID	Gene Symbol	CytoBand	FC	FDR	EntrezGene
GE528509	NA	chr1:p11.2	1.22516	0.00211854	NA
GE58423	WDR3 /// SPAG17	chr1:p12	0.822991	0.0337248	10885 /// 54834
GE790001	NA	chr1:p12	1.14205	0.024408	NA
GE495840	LOC149401	chr1:p12 /// chr1:q21.1	1.23169	0.00804451	149401
GE501511	C1orf161	chr1:p13.1	1.25374	0.00102462	126868
GE584835	NA	chr1:p13.1	1.26327	0.0181303	NA
GE63064	ADORA3	chr1:p13.2	1.37011	0.0136004	140
GE81228	SLC16A1	chr1:p13.2	0.813712	0.0255619	6566
GE81730	CSDE1	chr1:p13.2	0.824066	0.047712	7812
GE82355	RSBN1	chr1:p13.2	0.778937	0.0170705	54665
GE85565	CTTNBP2NL	chr1:p13.2	1.19335	0.0448086	55917
GE88729	RP5	chr1:p13.2	0.720427	0.00636613	80143
GE573499	C1orf162	chr1:p13.2	1.22257	0.00390458	128346
GE552172	NA	chr1:p13.2	1.24014	0.0111156	NA
GE86120	SORT1	chr1:p13.3	1.3642	2.62e-06	6272
GE55783	PRMT6	chr1:p13.3	0.774132	0.00562955	55170
GE53806	AMIGO1	chr1:p13.3	0.759118	0.0031448	57463
GE82992	DENND2D	chr1:p13.3	0.821093	0.0489276	79961
GE540936	PSRC1	chr1:p13.3	1.21008	0.0132359	84722
GE85247	NA	chr1:p13.3	0.833742	0.0220236	NA
GE57920	S1PR1	chr1:p21.2	0.618976	9.49e-05	1901
GE54018	CDC14A	chr1:p21.2	0.856065	0.0199852	8556
GE53596	SLC35A3	chr1:p21.2	0.865371	0.00774034	23443
GE556193	NA	chr1:p21.2	0.70716	0.00186068	NA
GE525711	NA	chr1:p21.2	0.743026	0.032045	NA
GE548723	NA	chr1:p21.2	0.731026	0.0428805	NA
GE786364	NA	chr1:p21.2	0.811705	0.0489276	NA
GE79691	CNN3	chr1:p21.3	0.602469	2.84e-06	1266
GE663880	NA	chr1:p21.3	1.31847	0.00177579	NA
GE88260	NA	chr1:p21.3	0.820859	0.0232333	NA
GE58179	DR1	chr1:p22.1	0.794037	0.0158294	1810
GE57736	GCLM	chr1:p22.1	0.850164	0.0245848	2730
GE471333	NA	chr1:p22.1	1.42183	0.0316235	NA
GE477132	NA	chr1:p22.1	0.715069	0.0323632	NA
GE470791	GBP6	chr1:p22.2	1.35933	0.0100832	163351
GE841986	NA	chr1:p22.2	1.60572	0.0196313	NA
GE55615	ZNHIT6	chr1:p22.3	0.827437	0.000164212	54680
GE744726	LOC339524	chr1:p22.3	1.29798	0.000944445	339524
GE86444	PIGK	chr1:p31.1	0.771683	0.0460616	10026
GE56322	ZZZ3	chr1:p31.1	0.757237	0.0139552	26009
GE82221	LRRC40	chr1:p31.1	0.775511	0.0251621	55631
GE83182	ANKRD13C	chr1:p31.1	0.76177	0.00695208	81573
GE469567	LOC729766	chr1:p31.1	1.18687	0.0475444	729766
GE470777	NA	chr1:p31.1	1.65964	0.00262176	NA
GE761042	NA	chr1:p31.1	1.26747	0.0167673	NA
GE784505	NA	chr1:p31.1	1.21639	0.0179659	NA
GE684415	NA	chr1:p31.1	0.856052	0.0205298	NA
GE62382	AK3L1	chr1:p31.3	1.27876	0.000548047	205
GE86076	AK3L1	chr1:p31.3	1.23281	0.00138286	205
GE58033	JAK1	chr1:p31.3	0.759744	0.0127321	3716
GE53973	NFIA	chr1:p31.3	1.19507	0.0137066	4774
GE54825	USP1	chr1:p31.3	0.790212	0.043951	7398
GE55141	INADL	chr1:p31.3	0.850902	0.0105616	10207
GE56341	SERBP1	chr1:p31.3	0.785578	0.0343464	26135
GE788081	NA	chr1:p31.3	0.631876	0.0100996	NA
GE58013	NFIA /// PIK3R1 /// LOC100190890	chr1:p31.3 /// chr5:q13.1	0.734793	0.00450624	5295 /// 100190890 /// 4774
GE62870	HOOK1	chr1:p32.1	0.685885	4.22e-05	51361
GE88193	HOOK1	chr1:p32.1	0.818683	0.00916	51361
GE79354	OMA1	chr1:p32.1	0.827678	0.0240726	115209
GE563030	LOC645757	chr1:p32.1	1.17328	0.049644	645757
GE62112	DIO1	chr1:p32.3	1.15211	0.0162411	1733
GE62571	ZCCHC11	chr1:p32.3	0.758396	0.000961932	23318
GE53718	USP24	chr1:p32.3	0.842003	0.0324399	23358
GE61254	ECHDC2	chr1:p32.3	0.809781	0.0169224	55268
GE87360	KTI12	chr1:p32.3	0.852375	0.0341527	112970
GE714254	NA	chr1:p32.3	0.725638	0.000318371	NA
GE84125	NA	chr1:p32.3	0.851604	0.044982	NA
GE56973	PLA2G12A	chr1:p32.3 /// chr4:q25	0.850098	0.0183818	81579
GE62750	CMPK1	chr1:p33	0.733372	0.0428846	51727
GE730368	DMRTA2	chr1:p33	1.1168	0.0174979	63950
GE87366	BEND5	chr1:p33	0.842542	0.00079	79656
GE82876	BEND5	chr1:p33	0.692343	0.00115932	79656
GE568491	NA	chr1:p33	1.14751	0.0279633	NA
GE866502	NA	chr1:p34.1	1.3052	0.0439214	NA
GE57491	YBX1	chr1:p34.2	0.79921	0.0336646	4904
GE59014	RLF	chr1:p34.2	1.2678	0.0111156	6018
GE59400	PABPC4	chr1:p34.2	0.791974	0.012179	8761
GE53710	FOXJ3	chr1:p34.2	0.667518	0.00205204	22887
GE891682	C1orf210	chr1:p34.2	1.17856	0.0131821	149466
GE85184	NA	chr1:p34.2	1.1855	0.00639409	NA
GE84094	NA	chr1:p34.2	0.899222	0.044622	NA
GE61332	INPP5B	chr1:p34.3	0.885549	0.0472178	3633
GE87936	C1orf109	chr1:p34.3	0.873921	0.00363105	54955
GE87935	C1orf109	chr1:p34.3	0.813531	0.0258623	54955
GE88101	RPS3A /// AKIRIN1	chr1:p34.3 /// chr4:q31.3	0.793648	0.01746	79647
GE59664	LCK	chr1:p35.1	0.764872	0.0119525	3932
GE81786	KPNA6	chr1:p35.1	0.857201	0.0393234	23633
GE522722	NA	chr1:p35.1	1.23054	0.0273243	NA
GE57241	HDAC1	chr1:p35.1 /// chr12:p13.31	0.70533	0.011977	3065
GE59990	RBBP4	chr1:p35.1 /// chr5:p15.2	0.769853	0.01567	5928
GE61789	SERINC2	chr1:p35.2	1.22481	0.00291558	347735
GE58952	PPP1R8	chr1:p35.3	0.8511	0.0328788	5511
GE88697	LDLRAP1	chr1:p36.11	0.744725	0.00148781	26119
GE79915	MAN1C1	chr1:p36.11	0.706974	0.000153866	57134
GE56148	MAN1C1	chr1:p36.11	0.710878	0.000981258	57134
GE772734	NA	chr1:p36.11	0.50704	1.33e-05	NA
GE508359	NA	chr1:p36.11	0.767095	0.0104502	NA
GE833410	NA	chr1:p36.11	1.17581	0.0171455	NA
GE762728	NA	chr1:p36.11	1.26003	0.0400506	NA
GE79223	C1QA	chr1:p36.12	1.48071	0.00331472	712
GE79267	C1QC	chr1:p36.12	2.00412	3.53e-05	714
GE54191	EPHB2	chr1:p36.12	1.31932	0.0321103	2048
GE80828	ID3	chr1:p36.12	0.544655	4.05e-09	3399
GE81204	RAP1GAP	chr1:p36.12	1.55933	0.0143337	5909
GE53211	ZBTB40	chr1:p36.12	0.787135	0.00590091	9923
GE54017	HNRNPR	chr1:p36.12	0.781231	0.0346224	10236
GE58718	HP1BP3	chr1:p36.12	0.802907	0.0115376	50809
GE62045	CAMK2N1	chr1:p36.12	0.700044	0.0118362	55450
GE893826	NA	chr1:p36.12	1.38047	0.000393855	NA
GE59647	NA	chr1:p36.12	1.46702	0.00222353	NA
GE830354	NA	chr1:p36.12	0.793117	0.0142312	NA
GE505345	NA	chr1:p36.12	0.717796	0.0218687	NA
GE539647	NA	chr1:p36.12	1.08837	0.0426805	NA
GE53199	OTUD3	chr1:p36.13	0.818945	0.00336098	23252
GE798024	NA	chr1:p36.13	1.46675	0.0112354	NA
GE679590	NA	chr1:p36.13	0.780126	0.017905	NA
GE61039	NA	chr1:p36.13	0.796858	0.0242949	NA
GE83823	NA	chr1:p36.13	0.760207	0.037872	NA
GE789699	NA	chr1:p36.13	0.822306	0.0422731	NA
GE62253	CTRC	chr1:p36.21	1.13993	0.0066833	11330
GE527765	AGMAT	chr1:p36.21	0.688761	3.68e-05	79814
GE604089	NA	chr1:p36.21	1.18797	0.0497931	NA
GE86765	DHRS3	chr1:p36.21 /// chr1:p36.22	0.871259	0.041244	9249
GE81461	FRAP1	chr1:p36.22	0.841554	0.0335899	2475
GE79268	PEX14	chr1:p36.22	0.915954	0.0324861	5195
GE57569	PLOD1	chr1:p36.22	1.33621	0.00206617	5351
GE61459	SRM	chr1:p36.22	0.83721	0.00397115	6723
GE61159	FBXO6	chr1:p36.22	1.25237	0.0179298	26270
GE79706	SLC25A33	chr1:p36.22	0.819476	0.0162256	84275
GE62379	CLCN6 /// MTHFR	chr1:p36.22	0.899586	0.0431688	1185 /// 4524
GE563680	NA	chr1:p36.22	1.12691	0.0161432	NA
GE492469	NA	chr1:p36.22	1.21925	0.0258924	NA
GE56842	PER3	chr1:p36.23	0.861773	0.025788	8863
GE62281	DNAJC11 /// THAP3	chr1:p36.31	1.1718	0.00496868	55735
GE84124	NOL9	chr1:p36.31	0.860656	0.000947867	79707
GE81321	TNFRSF25	chr1:p36.31 /// chr9:q34.3	0.671735	4.48e-06	8718
GE57513	LOC100129534	chr1:p36.33	0.801067	0.0112243	100129534
GE759352	NA	chr1:p36.33	1.14444	0.0182787	NA
GE495050	LOC643837	chr1:p36.33 /// chr8:p23.3	0.789544	0.0331486	643837
GE471816	NA	chr1:q12 /// chr4:p11	1.16475	0.0175297	NA
GE61533	GNRHR2	chr1:q21.1	0.821619	0.00961131	114814
GE506251	ANKRD35	chr1:q21.1	1.42821	0.000127974	148741
GE733097	FLJ39739	chr1:q21.1	0.883596	0.0203712	388685
GE84138	PDE4DIP /// C1orf152	chr1:q21.1	0.661668	0.00019892	9659 /// 767846
GE765915	PDE4DIP /// C1orf152	chr1:q21.1	0.811794	0.0167673	9659 /// 767846
GE766311	NA	chr1:q21.1	1.30066	0.00556834	NA
GE779973	NA	chr1:q21.1	1.19289	0.0127067	NA
GE822525	NA	chr1:q21.1	0.779358	0.0204762	NA
GE654277	NA	chr1:q21.1	0.782862	0.0394942	NA
GE80208	CTSK	chr1:q21.2	1.24394	0.0066833	1513
GE56559	ADAMTSL4	chr1:q21.2	1.38321	0.00443079	574406
GE56551	PRUNE	chr1:q21.2	0.807129	0.0140096	58497
GE83106	TARS2	chr1:q21.2	0.8806	0.0499571	80222
GE61403	ANP32E	chr1:q21.2	0.728653	0.0094834	81611
GE88011	NA	chr1:q21.2	1.26568	0.000882003	NA
GE831000	NA	chr1:q21.2	0.828964	0.00493109	NA
GE631802	NA	chr1:q21.2	1.34528	0.00628827	NA
GE616415	NA	chr1:q21.2	0.843357	0.0385564	NA
GE856301	NA	chr1:q21.2	0.857684	0.0454467	NA
GE60514	FCGR1A /// FCGR1B	chr1:q21.2 /// chr1:p11.2	1.81342	0.000233465	2210 /// 2209
GE88327	RORC	chr1:q21.3	0.677623	1.65e-05	6097
GE80271	RORC	chr1:q21.3	0.646127	0.000203454	6097
GE57334	S100A12	chr1:q21.3	1.40248	0.0268255	6283
GE60224	S100A13	chr1:q21.3	1.18411	0.0128191	6284
GE82828	SLC27A3	chr1:q21.3	1.23779	0.0290305	11000
GE79013	S100A13 /// C1orf77	chr1:q21.3	0.815559	0.0274557	26097
GE485173	LCE2B	chr1:q21.3	1.11502	0.0115328	26239
GE892703	OAZ3	chr1:q21.3	0.789752	0.0111156	51686
GE61243	MRPL9	chr1:q21.3	0.821454	0.0337248	65005
GE56901	THEM4	chr1:q21.3	0.765982	0.000602439	117145
GE60001	RAB13	chr1:q21.3 /// chr12:q13.2	1.39862	6.03e-05	5872
GE479470	JTB /// CREB3L4	chr1:q21.3	1.18996	0.0450078	148327
GE810943	SPRR4	chr1:q21.3	1.10527	0.0184914	163778
GE764077	NA	chr1:q21.3	1.1867	0.0206903	NA
GE694755	CD1C	chr1:q23.1	0.77661	0.0308675	911
GE83168	FCRL2	chr1:q23.1	0.520022	4.22e-05	79368
GE888837	NA	chr1:q23.1	0.605868	1.13e-05	NA
GE606599	NA	chr1:q23.1	0.600086	0.00135176	NA
GE739996	NA	chr1:q23.1	0.76732	0.011349	NA
GE849237	NA	chr1:q23.1	0.784128	0.0162844	NA
GE745248	NA	chr1:q23.2	1.13396	0.0345508	NA
GE61721	FCER1G	chr1:q23.3	1.2718	0.024242	2207
GE57779	LY9	chr1:q23.3	0.749566	0.00286389	4063
GE59089	SLAMF1	chr1:q23.3	0.690027	3.87e-05	6504
GE79827	OLFML2B	chr1:q23.3	1.39706	1.38e-05	25903
GE59616	PCP4L1	chr1:q23.3	1.13824	0.0358421	654790
GE514596	NA	chr1:q23.3	1.22619	0.00647241	NA
GE521419	NA	chr1:q24.1	1.63981	3.53e-05	NA
GE61432	KIFAP3	chr1:q24.2	0.756797	0.00423927	22920
GE473918	MGC4473	chr1:q24.2	1.15088	0.0405296	79100
GE56118	C1orf156	chr1:q24.2	0.831515	0.0443156	92342
GE494433	NA	chr1:q24.2	1.08449	0.0341602	NA
GE80169	CENPL	chr1:q25.1	0.845952	0.0248069	91687
GE588348	NA	chr1:q25.1	1.16039	0.00778875	NA
GE687043	NA	chr1:q25.1	1.19965	0.0273243	NA
GE894438	RALGPS2	chr1:q25.2	0.797267	0.0073605	55103
GE59607	QSOX1 /// FLJ23867	chr1:q25.2	1.20992	0.0259235	200058 /// 5768
GE88324	NA	chr1:q25.2	0.639303	3.53e-05	NA
GE840329	NA	chr1:q25.2	1.27009	0.000744319	NA
GE848421	NA	chr1:q25.2	0.683646	0.00289435	NA
GE858620	NA	chr1:q25.2	0.748875	0.0442949	NA
GE513511	NA	chr1:q25.2	0.792527	0.0490795	NA
GE541968	LOC391142	chr1:q25.3	1.1697	0.0165478	391142
GE777389	NA	chr1:q25.3	1.47921	0.00325166	NA
GE519867	NA	chr1:q25.3	1.19097	0.0179298	NA
GE85398	NA	chr1:q25.3	0.797591	0.0232777	NA
GE724362	NA	chr1:q25.3	1.10431	0.0485703	NA
GE59926	TPR	chr1:q31.1	0.796431	0.0233421	7175
GE552151	NA	chr1:q31.1	1.3123	0.00504706	NA
GE682272	NA	chr1:q31.3	1.2325	0.0385694	NA
GE85720	ATP2B4	chr1:q32.1	0.786702	0.0138733	493
GE81150	MDM4	chr1:q32.1	0.770535	0.00634162	4194
GE60286	PIK3C2B	chr1:q32.1	0.729941	0.00112872	5287
GE79368	FAIM3	chr1:q32.1	0.572525	1.26e-06	9214
GE55644	SRGAP2	chr1:q32.1	1.16741	0.00141219	23380
GE53197	SRGAP2	chr1:q32.1	1.21026	0.00285625	23380
GE54641	LOC100127887	chr1:q32.1	0.900506	0.00649141	100127887
GE86146	NUCKS1 /// LOC100130123	chr1:q32.1	0.700866	0.00356283	64710 /// 100130123
GE640407	NA	chr1:q32.1	1.42553	0.00238367	NA
GE847919	NA	chr1:q32.1	0.847567	0.00330564	NA
GE56529	NA	chr1:q32.1	0.705769	0.00635425	NA
GE658620	NA	chr1:q32.1	1.25011	0.0100497	NA
GE886578	NA	chr1:q32.1	1.18628	0.0205882	NA
GE830124	NA	chr1:q32.1	1.60359	0.0272155	NA
GE62392	CR2	chr1:q32.2	0.565325	1.62e-09	1380
GE81923	C1orf107	chr1:q32.2	0.883183	0.0323632	27042
GE588708	NA	chr1:q32.2	1.25603	0.00993157	NA
GE728711	NA	chr1:q32.2	1.28535	0.0151805	NA
GE526437	NA	chr1:q32.2	0.867764	0.0154628	NA
GE840817	NA	chr1:q32.2	1.18389	0.03305	NA
GE53017	TRAF5	chr1:q32.3	0.700804	0.000141096	7188
GE56311	ANGEL2	chr1:q32.3	0.865224	0.0412184	90806
GE528247	NA	chr1:q32.3	1.33237	0.00632555	NA
GE763100	NA	chr1:q32.3	1.23867	0.0499283	NA
GE55684	TAF1A	chr1:q41	0.779507	0.00515245	9015
GE475468	RRP15	chr1:q41	0.770448	0.00834467	51018
GE55337	MOSC1	chr1:q41	1.29089	0.0296271	64757
GE552567	FAM177B	chr1:q41	0.645545	5.02e-05	400823
GE81795	AURKAPS1 /// RAB3GAP2	chr1:q41	0.832836	0.0149163	25782 /// 6791
GE531889	NA	chr1:q41	1.15353	0.00249705	NA
GE87343	NA	chr1:q41	0.805793	0.00515588	NA
GE736764	NA	chr1:q41	0.790274	0.0100592	NA
GE59356	NVL	chr1:q42.11	0.844907	0.0444444	4931
GE869380	NA	chr1:q42.11	1.3239	0.00230704	NA
GE81045	PARP1	chr1:q42.12	0.787416	0.0178214	142
GE59824	ITPKB	chr1:q42.12	0.785047	0.00854434	3707
GE81822	PYCR2	chr1:q42.12	0.812157	0.013275	29920
GE55852	ENAH	chr1:q42.12	0.89997	0.0358421	55740
GE85393	NA	chr1:q42.12	0.825913	0.0290305	NA
GE88444	NA	chr1:q42.12	0.875198	0.0416801	NA
GE880513	TAF5L	chr1:q42.13	0.747186	0.0183464	27097
GE814383	C1orf96	chr1:q42.13	1.19142	0.00108805	126731
GE895882	NA	chr1:q42.13	1.09099	0.0382223	NA
GE61730	TARBP1	chr1:q42.2	0.889572	0.0411086	6894
GE53184	PCNXL2	chr1:q42.2	0.794474	0.0178564	80003
GE872887	NA	chr1:q42.2	1.4032	0.000558424	NA
GE705790	NA	chr1:q42.2	1.39528	0.0203712	NA
GE894927	NA	chr1:q42.2	1.16039	0.0347535	NA
GE53016	RNF4 /// LOC644006	chr1:q42.2 /// chr4:p16.3	0.779647	0.0183464	644006 /// 6047
GE88153	ERO1LB	chr1:q42.3	0.84274	0.0223507	56605
GE60476	EXO1	chr1:q43	0.785718	0.0349013	9156
GE82292	HEATR1	chr1:q43	0.755119	0.00254314	55127
GE501739	NA	chr1:q43	0.627738	0.0238294	NA
GE702725	NA	chr1:q43	0.842804	0.0426607	NA
GE54612	HNRNPU	chr1:q44	0.794003	0.0379262	3192
GE545149	ZNF238	chr1:q44	0.764058	0.0242884	10472
GE87276	C1orf71	chr1:q44	0.791639	0.0122309	163882
GE88420	NA	chr1:q44	0.61145	0.000318371	NA
GE764068	NA	chr1:q44	1.09296	0.0323632	NA
GE58158	CAPG	chr2:p11.2	1.38869	0.0478239	822
GE80399	CD8A	chr2:p11.2	0.73981	0.0373568	925
GE59950	MAT2A	chr2:p11.2	0.74313	0.00818158	4144
GE57291	RNF103	chr2:p11.2	0.912436	0.040937	7844
GE54955	EIF2AK3	chr2:p11.2	0.748795	0.00136257	9451
GE54910	VAMP5	chr2:p11.2	1.38414	0.000794006	10791
GE58608	POLR1A	chr2:p11.2	1.25194	0.0057284	25885
GE481282	LOC129293	chr2:p11.2	0.636561	7.64e-05	129293
GE82257	PTCD3 /// SNORD94	chr2:p11.2	0.814235	0.0123232	55037 /// 692225
GE732995	NA	chr2:p11.2	0.655235	0.000869471	NA
GE701659	NA	chr2:p11.2	0.808341	0.017929	NA
GE554985	NA	chr2:p11.2	0.737486	0.0222193	NA
GE750432	NA	chr2:p11.2	1.19903	0.028819	NA
GE63030	MULTIPLE	chr2:p11.2	0.693667	0.038622	MULTIPLE
GE81458	CD8B	chr2:p11.2 /// chr2:q12.2	0.652481	0.0149873	926
GE479037	NA	chr2:p11.2 /// chr2:q13	1.38687	0.0016324	NA
GE79689	HTRA2 /// LOXL3	chr2:p13.1	1.22748	0.015637	84695
GE730704	NA	chr2:p13.1	0.816223	0.0129989	NA
GE53060	ALMS1	chr2:p13.2	0.776061	0.00155862	7840
GE87539	SFXN5	chr2:p13.2	1.25029	0.00874076	94097
GE59208	SMYD5	chr2:p13.2 /// chr9:q33.3	0.803481	0.0218173	10322
GE62981	MPHOSPH10	chr2:p13.3	0.801178	0.0308675	10199
GE53801	PAIP2B	chr2:p13.3	0.8015	0.00254314	400961
GE742551	NA	chr2:p13.3	1.74216	0.0104003	NA
GE718825	NA	chr2:p13.3	0.735433	0.0215298	NA
GE781171	NA	chr2:p13.3	0.851408	0.0371785	NA
GE59505	MEIS1	chr2:p14	0.788965	0.0179072	4211
GE57254	SERTAD2	chr2:p14	0.792127	0.00390458	9792
GE88857	PCYOX1	chr2:p14	0.820082	0.0260722	51449
GE571517	NA	chr2:p14	0.678286	0.000765296	NA
GE769534	NA	chr2:p14	1.25246	0.0174474	NA
GE839149	NA	chr2:p14	0.814096	0.0201083	NA
GE483051	NA	chr2:p14	1.1085	0.0347535	NA
GE685423	NA	chr2:p14	1.10842	0.0494266	NA
GE801721	CNRIP1 /// CHN2	chr2:p14 /// chr7:p15.1 /// chr9:q31.2	1.18151	0.0487119	25927 /// 1124
GE893227	NA	chr2:p15	0.853312	0.0115376	NA
GE572165	NA	chr2:p15	0.793915	0.0144888	NA
GE63216	BCL11A	chr2:p16.1	0.797376	0.0107935	53335
GE82732	PAPOLG	chr2:p16.1	0.815023	0.0284678	64895
GE902306	NA	chr2:p16.1	1.36248	0.00195664	NA
GE663571	NA	chr2:p16.1	1.18586	0.042093	NA
GE58172	SPTBN1	chr2:p16.2	0.642022	5.4e-06	6711
GE479416	TSPYL6	chr2:p16.2	0.746737	0.048661	388951
GE547703	NA	chr2:p16.2	1.09964	0.00167358	NA
GE533497	NA	chr2:p16.2	0.85806	0.0242729	NA
GE88374	KLRAQ1	chr2:p16.3	0.821738	0.0493528	129285
GE58211	MSH2	chr2:p16.3 /// chr2:p21	0.710267	0.00200152	4436
GE79160	ZFP36L2	chr2:p21	0.703121	0.0177437	678
GE53378	SOCS5	chr2:p21	0.771194	0.0126861	9655
GE53185	SLC3A1 /// PREPL	chr2:p21	0.730774	0.00300405	9581
GE754881	NA	chr2:p21	1.14662	0.0305536	NA
GE62759	MAP4K3	chr2:p22.1	0.728823	9.4e-05	8491
GE598105	NA	chr2:p22.1	1.51677	0.00162567	NA
GE849770	NA	chr2:p22.1	1.48137	0.0099076	NA
GE755974	NA	chr2:p22.1	1.46989	0.022723	NA
GE53957	HEATR5B	chr2:p22.2	0.809907	0.00496868	54497
GE82685	ATL2	chr2:p22.2	0.813507	0.0423935	64225
GE471836	C2orf58	chr2:p22.2	1.31536	0.00677424	285154
GE62258	RASGRP3	chr2:p22.3	0.730418	0.000961932	25780
GE55425	TTC27	chr2:p22.3	0.892549	0.0279574	55622
GE62494	BIRC6	chr2:p22.3	0.850645	0.00555007	57448
GE787177	NA	chr2:p22.3	0.681953	0.00433331	NA
GE611363	NA	chr2:p22.3	0.733788	0.00588667	NA
GE879065	NA	chr2:p22.3	1.15308	0.0183672	NA
GE84073	NA	chr2:p22.3	1.1668	0.0437836	NA
GE87058	LBH	chr2:p23.1	0.701101	0.000165996	81606
GE85831	LYCAT	chr2:p23.1	0.837351	0.0244055	253558
GE747299	CAPN14	chr2:p23.1	0.670085	0.0125256	440854
GE654375	NA	chr2:p23.2	1.19876	0.034117	NA
GE54106	TP53I3	chr2:p23.3	1.13781	0.0147631	9540
GE57018	C2orf44	chr2:p23.3	0.846932	0.0365494	80304
GE79573	UBXN2A	chr2:p23.3	0.79705	0.00241432	165324
GE719756	NA	chr2:p23.3	0.840686	0.00758474	NA
GE803224	NA	chr2:p23.3	0.843279	0.0145303	NA
GE522551	NA	chr2:p23.3	0.847765	0.0197752	NA
GE59238	TRA2A /// CENPO	chr2:p23.3 /// chr7:p15.3	0.830224	0.0282815	29896
GE53914	WDR35	chr2:p24.1	0.779995	0.0232777	57539
GE62939	HS1BP3	chr2:p24.1	1.18613	0.0437836	64342
GE62246	VSNL1	chr2:p24.2	1.15519	0.0242949	7447
GE61824	RDH14	chr2:p24.2	0.717907	0.00255225	57665
GE634870	NA	chr2:p24.2	1.15898	0.000981258	NA
GE57389	TRIB2	chr2:p24.3 /// chr2:p25.1	0.687701	0.000352271	28951
GE59733	ODC1	chr2:p25.1	0.804291	0.0058714	4953
GE57317	LPIN1	chr2:p25.1	0.765834	0.00962339	23175
GE54448	MBOAT2	chr2:p25.1	1.30813	0.0156724	129642
GE85309	NA	chr2:p25.1	0.778308	0.00201588	NA
GE772434	NA	chr2:p25.1	1.17166	0.0303359	NA
GE57305	RNF144A	chr2:p25.1 /// chr2:p25.2	0.800387	0.00639409	9781
GE888448	NA	chr2:p25.2	1.32879	0.00639409	NA
GE703389	NA	chr2:p25.2	1.32513	0.0316498	NA
GE673098	NA	chr2:p25.2	1.30366	0.0332822	NA
GE560217	NA	chr2:p25.2	1.49731	0.0342075	NA
GE518532	PXDN	chr2:p25.3	1.09656	0.0446784	7837
GE56299	SH3YL1	chr2:p25.3	0.78494	0.00622192	26751
GE810975	FAM150B	chr2:p25.3	0.660085	0.00195664	285016
GE60016	MAL	chr2:q11.1	0.715893	0.0040895	4118
GE80453	ZNF2	chr2:q11.1	0.85224	0.0159174	7549
GE554297	NA	chr2:q11.1	0.859375	0.0447925	NA
GE53390	MAP4K4	chr2:q11.2	1.11154	0.021336	9448
GE60081	ACTR1B	chr2:q11.2	0.703005	0.03631	10120
GE86939	KIAA1310	chr2:q11.2	0.795153	0.00989518	55683
GE749759	NA	chr2:q11.2	0.612851	0.000318371	NA
GE616451	NA	chr2:q11.2	0.734521	0.00921168	NA
GE559544	NA	chr2:q11.2	0.802264	0.016806	NA
GE738340	NA	chr2:q11.2	1.09683	0.0442949	NA
GE662028	NA	chr2:q12.1	1.15984	0.0444444	NA
GE81306	NCK2	chr2:q12.2	0.750295	0.00043114	8440
GE54414	NCK2	chr2:q12.2	0.780002	0.0183036	8440
GE62286	UXS1	chr2:q12.2	0.771332	0.00138654	80146
GE79209	C2orf40	chr2:q12.2	0.572419	1.04e-06	84417
GE88839	GCC2	chr2:q12.3	0.7757	0.0109784	9648
GE80302	IL1F5	chr2:q13	1.19849	0.000958014	26525
GE55872	POLR1B	chr2:q13	0.7884	0.00530144	84172
GE83427	ZC3H8	chr2:q13	0.822754	0.0138733	84524
GE87654	NA	chr2:q13	0.81507	0.00355469	NA
GE724511	NA	chr2:q13	0.863043	0.0315584	NA
GE885922	NA	chr2:q14.1	1.25502	0.049397	NA
GE55877	STEAP3	chr2:q14.2	1.15631	0.0346224	55240
GE62952	EPB41L5	chr2:q14.2	1.16555	0.0283312	57669
GE59626	NA	chr2:q14.2	1.10108	0.00637383	NA
GE483778	NA	chr2:q14.2	1.50374	0.0162256	NA
GE87878	NA	chr2:q14.2	0.72788	0.026059	NA
GE904980	NA	chr2:q14.2	1.21475	0.0308675	NA
GE59517	BIN1	chr2:q14.3	0.763746	0.0104168	274
GE836473	WDR33	chr2:q14.3	0.819577	0.0293495	55339
GE55649	LIMS2	chr2:q14.3	0.8478	0.0149666	55679
GE899428	FAM168B	chr2:q21.1	0.655943	0.0347076	130074
GE83318	RAB6C /// LOC150786	chr2:q21.1	0.851508	0.0122555	84084 /// 150786
GE483349	NA	chr2:q21.1	1.18708	0.00194139	NA
GE56170	NA	chr2:q21.2	0.621277	0.00123326	NA
GE57351	MCM6	chr2:q21.3	0.789678	0.0022461	4175
GE57420	UBXN4	chr2:q21.3	0.852289	0.0284251	23190
GE617796	NA	chr2:q22.2	1.1406	0.0126861	NA
GE778233	NA	chr2:q22.3	1.31936	0.0134191	NA
GE643997	NA	chr2:q22.3	1.29648	0.0168923	NA
GE855669	NA	chr2:q22.3	1.30063	0.0298726	NA
GE53260	KIF5C	chr2:q23.1	0.760364	0.00119765	3800
GE82027	EPC2	chr2:q23.1	0.817817	0.00199869	26122
GE633526	NA	chr2:q23.1	1.1453	0.0203712	NA
GE57919	TNFAIP6	chr2:q23.3	1.66591	0.00167191	7130
GE57009	ARL6IP6	chr2:q23.3	0.838845	0.0231383	151188
GE501533	LOC100129449	chr2:q23.3	1.29969	3.85e-05	100129449
GE778650	NA	chr2:q23.3	1.35421	0.000178905	NA
GE60367	ACVR1	chr2:q24.1	0.801191	0.00446247	90
GE725553	NA	chr2:q24.1	1.261	0.00563433	NA
GE682230	NA	chr2:q24.1	1.30582	0.0173106	NA
GE694075	NA	chr2:q24.1	1.22284	0.017905	NA
GE59864	DPP4	chr2:q24.2	0.681596	0.000165766	1803
GE80349	LY75	chr2:q24.2	0.749647	0.0492613	4065
GE63253	SLC4A10	chr2:q24.2	0.595799	5.68e-05	57282
GE62393	COBLL1	chr2:q24.3	0.765858	0.0185379	22837
GE893892	SLC38A11	chr2:q24.3	0.646302	0.0115394	151258
GE56883	NA	chr2:q24.3	0.63043	0.00079	NA
GE481946	NA	chr2:q24.3	0.790289	0.0444336	NA
GE81083	ATF2	chr2:q31.1	0.830581	0.0465032	1386
GE62367	ITGA6	chr2:q31.1	0.793428	9.47e-05	3655
GE53117	TLK1	chr2:q31.1	0.725596	0.0270084	9874
GE54492	MTX2	chr2:q31.1	0.807186	0.0278673	10651
GE56466	GORASP2	chr2:q31.1	0.872062	0.00495536	26003
GE673762	NA	chr2:q31.1	1.37973	0.00224273	NA
GE598302	NA	chr2:q31.1	1.24877	0.00984282	NA
GE514388	NA	chr2:q31.1	1.20395	0.0117491	NA
GE87481	NA	chr2:q31.1	0.797145	0.0398221	NA
GE806123	KIAA1604	chr2:q31.3	0.823874	0.0328969	57703
GE685260	NA	chr2:q31.3	1.17203	0.0422478	NA
GE81837	NCKAP1	chr2:q32.1	0.714026	0.00549719	10787
GE56768	DNAJC10	chr2:q32.1	0.784921	0.0319769	54431
GE898471	ZNF804A	chr2:q32.1	1.16195	0.041227	91752
GE54393	NAB1	chr2:q32.2	0.854768	0.0136145	4664
GE81582	NAB1	chr2:q32.2	1.15739	0.0274795	4664
GE62923	WDR75	chr2:q32.2	0.765724	0.012646	84128
GE85133	NA	chr2:q32.2	1.40941	0.00242392	NA
GE523359	NA	chr2:q32.2	1.13153	0.0203519	NA
GE61491	SDPR	chr2:q32.3	0.715539	0.0113142	8436
GE773554	NA	chr2:q32.3	1.19557	0.00699338	NA
GE510160	NA	chr2:q32.3	1.37877	0.00874076	NA
GE838253	NA	chr2:q32.3 /// chr11:q22.3	1.22659	0.0179298	NA
GE57210	PLCL1	chr2:q33.1	0.703315	0.00723887	5334
GE527986	MARS2	chr2:q33.1	0.797959	0.00518015	92935
GE88334	FAM117B	chr2:q33.1	0.663081	0.00171735	150864
GE511957	C2orf69	chr2:q33.1	0.829487	0.0294523	205327
GE864768	NA	chr2:q33.1	1.30745	0.000577162	NA
GE489842	NA	chr2:q33.1	0.715613	0.00439773	NA
GE870227	NA	chr2:q33.1	1.30213	0.0159184	NA
GE503519	NA	chr2:q33.1	1.10302	0.0263846	NA
GE858128	NA	chr2:q33.1	0.892635	0.0285374	NA
GE599431	NA	chr2:q33.1	0.834351	0.0400797	NA
GE743193	NA	chr2:q33.1	1.10788	0.0451133	NA
GE83375	HIATL1	chr2:q33.1 /// chr9:q22.32	0.82615	0.0394801	84641
GE58392	CD28	chr2:q33.2	0.629128	7.99e-05	940
GE62661	CTLA4	chr2:q33.2	0.808214	0.0273243	1493
GE85898	ABI2	chr2:q33.2	0.749665	0.004594	10152
GE88529	ABI2	chr2:q33.2	1.12163	0.0345772	10152
GE79870	ICOS	chr2:q33.2	0.674543	0.00738976	29851
GE61769	CYP20A1	chr2:q33.2	0.791302	0.0123184	57404
GE553109	NA	chr2:q33.2	0.871772	0.0125778	NA
GE54452	NA	chr2:q33.3	0.692811	0.0172762	NA
GE88074	NA	chr2:q33.3	0.854006	0.0422489	NA
GE60288	LANCL1	chr2:q34	0.709159	0.00637113	10314
GE87102	IKZF2	chr2:q34	0.719984	0.00661326	22807
GE79887	SPAG16	chr2:q34	0.73372	0.0370064	79582
GE58162	AAMP	chr2:q35	0.801413	0.0245611	14
GE57324	ATIC	chr2:q35	0.857159	0.0312209	471
GE534426	FN1	chr2:q35	1.4368	0.0372498	2335
GE62988	IGFBP2	chr2:q35	1.45065	0.0337031	3485
GE87252	SLC11A1	chr2:q35	1.48715	0.0130982	6556
GE59097	CDK5R2	chr2:q35	1.24107	0.00112725	8941
GE83129	WNT10A	chr2:q35	0.835512	0.0365494	80326
GE56743	DKFZp434H1419	chr2:q35	0.815595	0.00570842	150967
GE563565	RUFY4	chr2:q35	1.17694	0.0449012	285180
GE860828	NA	chr2:q35	0.811263	0.0127321	NA
GE79501	EPHA4	chr2:q36.1	0.648925	0.000122254	2043
GE80223	EPHA4	chr2:q36.1	0.678473	0.000316903	2043
GE725818	NA	chr2:q36.1	1.11798	0.0219362	NA
GE727198	NA	chr2:q36.1	1.16714	0.0248196	NA
GE55408	DOCK10	chr2:q36.2	0.757678	0.00277428	55619
GE63201	COL4A3	chr2:q36.3	0.535485	0.00264867	1285
GE615676	NA	chr2:q36.3	1.22431	0.00268168	NA
GE633081	NA	chr2:q36.3	1.30581	0.00815205	NA
GE81501	NCL	chr2:q37.1	0.724326	0.00854988	4691
GE53421	ARL4C	chr2:q37.1	0.705227	0.0112243	10123
GE62359	COPS7B	chr2:q37.1	0.735697	0.00187966	64708
GE58449	C2orf57	chr2:q37.1	1.26832	0.00079	165100
GE893385	NA	chr2:q37.1	1.1754	0.00493109	NA
GE736257	NA	chr2:q37.1	1.27359	0.0259062	NA
GE538861	NA	chr2:q37.2	1.1197	0.022025	NA
GE59766	COL6A3	chr2:q37.3	0.895027	0.032045	1293
GE56454	PASK	chr2:q37.3	0.801482	0.0115394	23178
GE59352	CXCR7	chr2:q37.3	0.836344	0.0325634	57007
GE520204	SNED1 /// MTERFD2	chr2:q37.3	0.711703	1.55e-05	130916
GE59621	SNED1 /// MTERFD2	chr2:q37.3	0.758307	0.00447369	130916
GE542059	NA	chr2:q37.3	0.748409	0.00433331	NA
GE604043	NA	chr2:q37.3	1.25578	0.00795332	NA
GE753268	NA	chr2:q37.3	0.749987	0.0125669	NA
GE583837	NA	chr2:q37.3	1.16028	0.0172762	NA
GE794651	NA	chr2:q37.3	1.2221	0.0300026	NA
GE87261	NA	chr2:q37.3	0.866261	0.0411083	NA
GE867342	NA	chr2:q37.3	0.851446	0.0436379	NA
GE56452	CGGBP1	chr3:p11.2	0.876956	0.0209666	8545
GE505527	NA	chr3:p12.3 /// chr8:p23.1	0.776894	0.00231048	NA
GE478936	NA	chr3:p12.3 /// chr9:q12	1.14803	0.0312867	NA
GE53143	MITF	chr3:p14.1	1.12112	0.0327806	4286
GE56536	LRIG1 /// SLC25A26	chr3:p14.1	0.661726	3.82e-05	26018
GE61875	FOXP1	chr3:p14.1	0.79917	0.0164646	27086
GE523063	NA	chr3:p14.1	1.25195	0.00231048	NA
GE816504	NA	chr3:p14.1	0.831314	0.0352262	NA
GE601336	NA	chr3:p14.1	1.10395	0.037654	NA
GE638321	NA	chr3:p14.1	0.810751	0.0405281	NA
GE80372	FAM107A	chr3:p14.2	1.59891	0.0185886	11170
GE61912	C3orf14	chr3:p14.2	1.26972	0.0261301	57415
GE595651	NA	chr3:p14.2	0.738514	0.00851662	NA
GE60170	ACOX2	chr3:p14.3	1.29434	3.82e-05	8309
GE53747	C3orf63 /// CCDC66	chr3:p14.3	0.702033	0.0102094	23272
GE552536	PDE12	chr3:p14.3	0.863255	0.02939	201626
GE522408	NA	chr3:p14.3	1.14038	0.000474387	NA
GE874096	NA	chr3:p14.3	1.12527	0.0191422	NA
GE584322	NA	chr3:p14.3	0.793546	0.0337248	NA
GE62764	DCP1A	chr3:p21.1	0.900278	0.0445601	55802
GE87987	DCP1A	chr3:p21.1	0.828391	0.0450887	55802
GE53515	WDR82	chr3:p21.1	0.808698	0.00313226	80335
GE585082	NA	chr3:p21.1	1.23042	0.00557869	NA
GE88847	NA	chr3:p21.1	0.818758	0.031575	NA
GE81409	PFKFB4	chr3:p21.31	1.303	0.00630404	5210
GE54617	RBM6	chr3:p21.31	0.870777	0.0460604	10180
GE61534	CCR9	chr3:p21.31	0.763739	0.0292994	10803
GE55279	TREX1	chr3:p21.31	1.24641	0.0182568	11277
GE53539	SACM1L	chr3:p21.31	0.730799	0.0210443	22908
GE55404	ZDHHC3	chr3:p21.31	1.16845	0.0470487	51304
GE53792	KIAA1143	chr3:p21.31	0.804877	0.0095024	57456
GE82737	SLC26A6	chr3:p21.31	1.20111	0.0252369	65010
GE552315	ALS2CL	chr3:p21.31	0.860042	0.0449005	259173
GE87265	C3orf54	chr3:p21.31	0.833087	0.0295126	389119
GE61282	RBM6 /// RBM5	chr3:p21.31	0.838219	0.0255144	10180 /// 10181
GE86445	KIF15 /// TMEM42	chr3:p21.31	0.78807	0.0104869	131616
GE54127	CCRL2 /// LOC727811	chr3:p21.31	1.1154	0.0499571	9034 /// 727811
GE535904	NA	chr3:p21.31	1.26949	0.00487743	NA
GE659384	NA	chr3:p21.31	1.28087	0.0133033	NA
GE780189	NA	chr3:p21.32	1.12859	0.0162355	NA
GE490111	NA	chr3:p21.33	1.31967	1.13e-05	NA
GE834594	NA	chr3:p21.33	1.26347	0.0409887	NA
GE528135	NA	chr3:p21.33	1.33264	0.048714	NA
GE880348	NA	chr3:p21.33	1.15348	0.0488976	NA
GE81502	NKTR	chr3:p22.1	0.855566	0.0273976	4820
GE57211	SNRK	chr3:p22.1	0.748662	0.049578	54861
GE762879	NA	chr3:p22.1	1.23122	0.0106485	NA
GE88789	NA	chr3:p22.1	1.33357	0.0179659	NA
GE857162	ACVR2B	chr3:p22.2	0.756721	0.00421596	93
GE62354	ACVR2B	chr3:p22.2	0.78546	0.0260184	93
GE57361	STAC	chr3:p22.2	1.14838	0.0265211	6769
GE62167	ENDOGL1	chr3:p22.2	0.862987	0.00286389	9941
GE53473	MLH1 /// EPM2AIP1	chr3:p22.2	0.748862	0.0212127	9852 /// 4292
GE580711	NA	chr3:p22.2	1.22475	0.0031448	NA
GE488607	NA	chr3:p22.2	0.843661	0.0211705	NA
GE783117	NA	chr3:p22.2	1.22648	0.0335615	NA
GE775006	NA	chr3:p22.2	1.26179	0.0410379	NA
GE53935	PDCD6IP	chr3:p22.3	0.746363	0.0128021	10015
GE87510	CMTM8	chr3:p22.3	0.690399	0.000517849	152189
GE87511	CMTM8	chr3:p22.3	0.737807	0.00185078	152189
GE55463	OSBPL10	chr3:p23	0.52671	1.61e-05	114884
GE579954	NA	chr3:p23	0.75089	0.000808503	NA
GE578892	TGFBR2	chr3:p24.1	0.718891	0.0267486	7048
GE81310	SLC4A7	chr3:p24.1	0.867248	0.0258369	9497
GE587952	NA	chr3:p24.1	1.10559	0.0392338	NA
GE594826	THRB	chr3:p24.2	0.669219	0.000211984	7068
GE550510	NR1D2	chr3:p24.2	0.755754	0.000219584	9975
GE86202	NR1D2	chr3:p24.2	0.7132	0.00365812	9975
GE55940	NGLY1	chr3:p24.2	0.78239	0.0209666	55768
GE57902	RAB5A	chr3:p24.3	0.83041	0.0133982	5868
GE78977	SATB1	chr3:p24.3	0.646608	3.42e-05	6304
GE835304	NA	chr3:p24.3	0.798481	0.00162567	NA
GE624984	NA	chr3:p24.3	0.699061	0.0016324	NA
GE547187	NA	chr3:p24.3	0.811568	0.0066833	NA
GE619089	NA	chr3:p24.3	0.7985	0.0321333	NA
GE62528	WNT7A	chr3:p25.1	0.636076	3.46e-07	7476
GE83146	TSEN2	chr3:p25.1	0.836554	0.00355469	80746
GE85306	TSEN2 /// LOC100129480	chr3:p25.1	0.859484	0.0160167	80746 /// 100129480
GE61743	TIMP4	chr3:p25.2	1.10768	0.0119511	7079
GE57251	VGLL4 /// ATG7	chr3:p25.2 /// chr3:p25.3	0.850174	0.0156724	9686 /// 10533
GE53757	GHRL /// GHRLOS	chr3:p25.3	1.2807	0.0123044	51738
GE85690	SETD5	chr3:p25.3	0.802832	0.0184914	55209
GE901303	CRBN	chr3:p26.3	0.813534	0.0251427	51185
GE57101	CPOX	chr3:q11.2	0.779491	0.00622906	1371
GE80677	GPR15	chr3:q11.2	0.798659	0.00721022	2838
GE56334	CLDND1	chr3:q11.2	0.771243	0.00499322	56650
GE59619	MINA /// CRYBG3	chr3:q11.2	0.800885	0.0166137	84864 /// 131544
GE489541	NA	chr3:q11.2	0.527312	0.00450702	NA
GE590375	NA	chr3:q11.2	1.19056	0.019861	NA
GE83396	C3orf26	chr3:q12.1	0.781688	0.00165694	84319
GE678731	NA	chr3:q12.1	1.16217	0.0104098	NA
GE61614	TFG	chr3:q12.2	0.80416	0.0177185	10342
GE56534	ABI3BP	chr3:q12.2	1.1903	0.0374469	25890
GE55670	TMEM45A	chr3:q12.2	1.13666	0.0252825	55076
GE62474	SENP7	chr3:q12.3	0.650811	0.00699132	57337
GE56946	CD47	chr3:q13.12	0.723057	0.0251985	961
GE55674	IFT57	chr3:q13.12	0.758375	0.00215462	55081
GE752330	NA	chr3:q13.12	0.883157	0.0328275	NA
GE53382	DZIP3	chr3:q13.13	0.772104	3.82e-05	9666
GE82116	TRAT1	chr3:q13.13	0.869154	0.00742294	50852
GE81564	CD96	chr3:q13.13 /// chr3:q13.2	0.769181	0.00287769	10225
GE55388	SIDT1	chr3:q13.2	0.813417	0.0104838	54847
GE82350	WDR52	chr3:q13.2	0.833391	0.0153394	55779
GE543642	GCET2	chr3:q13.2	0.773277	0.000789483	257144
GE903752	NA	chr3:q13.2	0.767277	0.00920699	NA
GE815939	NA	chr3:q13.2	0.77683	0.0264552	NA
GE831465	NA	chr3:q13.2	0.872426	0.0456298	NA
GE56284	ZBTB20	chr3:q13.31	0.81723	0.0209704	26137
GE82888	QTRTD1	chr3:q13.31	0.808932	0.0174452	79691
GE542406	NA	chr3:q13.31	0.773599	0.00342444	NA
GE56175	NA	chr3:q13.31	0.796634	0.0135352	NA
GE62828	RABL3 /// LOC653256	chr3:q13.33	0.769583	0.0132456	285282
GE85706	ADCY5	chr3:q21.1	1.14399	0.0300026	111
GE59672	CSTA	chr3:q21.1	1.43489	0.00312582	1475
GE56556	CCDC14	chr3:q21.1	0.834951	0.0178662	64770
GE83548	DIRC2	chr3:q21.1	1.20032	0.0411857	84925
GE666022	NA	chr3:q21.1	1.26083	0.00873516	NA
GE873852	NA	chr3:q21.1	1.21525	0.0138633	NA
GE676275	NA	chr3:q21.1	0.892098	0.0486001	NA
GE488443	NA	chr3:q21.2	0.828964	0.0104932	NA
GE62349	RUVBL1	chr3:q21.3	0.814531	0.0128423	8607
GE82513	C3orf37	chr3:q21.3	0.795309	0.00683198	56941
GE519738	FLJ40473	chr3:q21.3	0.827749	0.0372062	285226
GE619817	NA	chr3:q21.3	0.833551	0.0101287	NA
GE84675	ASTE1	chr3:q22.1	0.782628	0.0117491	28990
GE60262	PIK3R4	chr3:q22.1	0.838582	0.0489952	30849
GE83328	ACAD11	chr3:q22.1	0.829363	0.0286116	84129
GE55538	NUDT16P	chr3:q22.1	1.1486	0.0146686	152195
GE55781	MSL2L1	chr3:q22.2	0.790838	0.0438115	55167
GE79135	PIK3CB	chr3:q22.3	0.829849	0.0349013	5291
GE62485	DBR1	chr3:q22.3	0.6949	0.00141665	51163
GE55795	FAIM	chr3:q22.3	0.808288	0.0497128	55179
GE570443	DZIP1L	chr3:q22.3	1.22012	0.0140448	199221
GE604711	NA	chr3:q22.3	1.41336	0.0100548	NA
GE866031	NA	chr3:q22.3	1.1562	0.01031	NA
GE537813	NA	chr3:q22.3	1.14717	0.0134533	NA
GE59204	ATR	chr3:q23	0.89054	0.0402701	545
GE81647	RASA2	chr3:q23	0.797691	0.00577439	5922
GE56142	SLC25A36	chr3:q23	0.701698	0.0109005	55186
GE87066	ZBTB38	chr3:q23	0.681959	0.0125994	253461
GE60408	HLTF	chr3:q24	0.745105	0.0111156	6596
GE543716	ZIC4	chr3:q24	1.09187	0.0350841	84107
GE894217	NA	chr3:q24	1.34464	0.0118607	NA
GE471224	NA	chr3:q24	0.867897	0.0338665	NA
GE521522	NA	chr3:q24	1.32843	0.040223	NA
GE53377	TSC22D2	chr3:q25.1	0.810762	0.0340806	9819
GE61220	SERP1	chr3:q25.1	0.711561	0.0224055	27230
GE696355	NA	chr3:q25.1	1.26456	0.00355469	NA
GE892311	NA	chr3:q25.1	1.1684	0.0161432	NA
GE57014	NA	chr3:q25.1	0.830982	0.033324	NA
GE79772	RAP2B	chr3:q25.2	0.638736	0.00170767	5912
GE58921	GMPS	chr3:q25.31	0.794785	0.000749937	8833
GE860026	NA	chr3:q25.31	0.821282	0.00280416	NA
GE518080	NA	chr3:q25.31	1.3643	0.0303529	NA
GE690237	NA	chr3:q25.31	1.42666	0.0327806	NA
GE62388	GFM1	chr3:q25.32	0.768875	0.00594974	85476
GE723480	LOC401098	chr3:q26.1	1.31018	0.00707985	401098
GE590439	NA	chr3:q26.2	1.2233	0.00889603	NA
GE59115	TNFSF10	chr3:q26.31	1.4485	0.0019425	8743
GE531318	NA	chr3:q26.31	1.20524	0.000122254	NA
GE620858	NA	chr3:q26.31	1.21345	0.0167673	NA
GE87677	ZMAT3	chr3:q26.32	0.79489	0.00848234	64393
GE82896	TBL1XR1	chr3:q26.32	0.795972	0.0416801	79718
GE809587	NA	chr3:q26.32	0.819252	0.0265625	NA
GE861362	NA	chr3:q26.32	1.12403	0.0376607	NA
GE57573	SOX2	chr3:q26.33	1.18197	0.038714	6657
GE59397	USP13	chr3:q26.33	0.871398	0.0341799	8975
GE52966	NA	chr3:q26.33	0.828254	0.013316	NA
GE648561	NA	chr3:q26.33	0.782606	0.014284	NA
GE500308	NA	chr3:q26.33	1.16467	0.0405689	NA
GE88573	NA	chr3:q26.33	0.83677	0.0454467	NA
GE53819	YEATS2	chr3:q27.1	0.901574	0.0476262	55689
GE62612	MCCC1	chr3:q27.1	0.776412	0.0057199	56922
GE61846	KLHL6	chr3:q27.1	0.873404	0.0446784	89857
GE769220	NA	chr3:q27.1	1.34006	0.00105515	NA
GE654634	NA	chr3:q27.1	1.36808	0.00963623	NA
GE664402	NA	chr3:q27.1	1.10722	0.0255144	NA
GE59355	SFRS10	chr3:q27.2	0.783112	0.0221962	6434
GE867798	NA	chr3:q27.2	1.2326	0.0039058	NA
GE624307	NA	chr3:q27.2	1.28989	0.017905	NA
GE57135	DGKG	chr3:q27.2 /// chr3:q27.3	1.24139	0.00738953	1608
GE81095	EIF4A2	chr3:q27.3	0.656743	0.00199869	1974
GE85486	TBCCD1	chr3:q27.3	0.778551	0.000889309	55171
GE88127	ST6GAL1 /// LOC100130957	chr3:q27.3	0.700448	0.000889309	6480 /// 100130957
GE59883	ST6GAL1 /// LOC100130957	chr3:q27.3	0.853153	0.0447925	6480 /// 100130957
GE56778	NA	chr3:q27.3	0.746742	0.0138733	NA
GE86023	NA	chr3:q27.3	0.748592	0.0308379	NA
GE62718	LPP	chr3:q28	0.741145	0.0142386	4026
GE896692	CCDC50	chr3:q28	0.760681	0.0250875	152137
GE640629	BDH1	chr3:q29	0.768212	0.00873516	622
GE88049	DLG1	chr3:q29	0.775328	0.0263312	1739
GE537019	HES1	chr3:q29	0.734533	0.00222353	3280
GE53281	OPA1	chr3:q29	0.883177	0.0201831	4976
GE61755	PPP1R2	chr3:q29	0.768396	0.0241637	5504
GE81249	TFRC	chr3:q29	0.721388	0.00300853	7037
GE88269	LSG1	chr3:q29	0.79925	0.0179072	55341
GE86497	ATP13A3	chr3:q29	0.734266	0.00887876	79572
GE83363	FYTTD1	chr3:q29	0.793184	0.00693911	84248
GE775299	NA	chr3:q29	1.21149	0.00134916	NA
GE619290	NA	chr3:q29	1.21219	0.0497961	NA
GE519859	OCIAD2	chr4:p12	0.81847	0.0422478	132299
GE533361	NA	chr4:p12	0.817422	0.0207478	NA
GE805851	NA	chr4:p12 /// chr10:p13	1.20678	0.0261301	NA
GE480114	BEND4	chr4:p13	0.835381	0.0289098	389206
GE586271	NA	chr4:p13	0.87975	0.0242275	NA
GE62473	RHOH	chr4:p14	0.698683	1.04e-05	399
GE57680	RFC1	chr4:p14	0.818535	0.0106575	5981
GE86438	RFC1	chr4:p14	0.910714	0.0244055	5981
GE54562	UGDH	chr4:p14	0.766712	0.010257	7358
GE53359	PDS5A	chr4:p14	0.792868	0.0359546	23244
GE85010	N4BP2	chr4:p14	0.762119	0.0163968	55728
GE83014	TMEM156	chr4:p14	0.756212	0.00313003	80008
GE83204	TLR10	chr4:p14	0.77467	0.0160529	81793
GE80432	FAM114A1	chr4:p14	1.24407	0.033324	92689
GE699262	NA	chr4:p14	0.789211	0.00609515	NA
GE898580	NA	chr4:p14	0.849052	0.0107364	NA
GE53029	DHX15	chr4:p15.2	0.740602	0.00589535	1665
GE79038	SLC34A2	chr4:p15.2	1.12901	0.0127123	10568
GE53457	KIAA0746	chr4:p15.2	0.770143	0.0024199	23231
GE509572	NA	chr4:p15.2	0.703617	0.0201083	NA
GE537908	NA	chr4:p15.2	1.2652	0.044438	NA
GE536236	NA	chr4:p15.31	1.22117	0.0350234	NA
GE79526	FGFBP1	chr4:p15.32	1.14345	0.0490274	9982
GE637028	NA	chr4:p15.32	0.779446	0.00295904	NA
GE499433	NA	chr4:p15.32	0.818189	0.00310819	NA
GE60167	RAB28	chr4:p15.33	0.815527	0.0360802	9364
GE54153	HS3ST1	chr4:p15.33	0.518897	2.12e-06	9957
GE492128	NA	chr4:p15.33	1.16035	0.00632555	NA
GE80315	ABLIM2	chr4:p16.1	0.851495	0.0121215	84448
GE87519	LOC93622	chr4:p16.1	0.753054	0.0050518	93622
GE87317	HTRA3	chr4:p16.1	1.4539	0.0430207	94031
GE718331	NA	chr4:p16.1	1.18857	0.00435544	NA
GE61500	NA	chr4:p16.1	1.28059	0.00555007	NA
GE81157	MSX1	chr4:p16.2	1.14846	0.0351341	4487
GE58186	D4S234E /// STX18	chr4:p16.2	0.705752	0.00502845	27065
GE62074	CYTL1	chr4:p16.2	1.16998	0.0352781	54360
GE86150	TMEM128	chr4:p16.2	0.883598	0.010384	85013
GE524565	DOK7	chr4:p16.2	0.746217	0.000512786	285489
GE80227	WHSC1	chr4:p16.3	0.823808	0.00351774	7468
GE55745	WHSC2	chr4:p16.3	0.836266	0.0101484	7469
GE54354	NOP14 /// C4orf10	chr4:p16.3	0.700425	0.000696392	8602
GE87658	C4orf42	chr4:p16.3	0.82936	0.0184957	92070
GE81041	IGFBP7	chr4:q12	1.28053	0.0122895	3490
GE59828	SPINK2	chr4:q12	0.868631	0.00404878	6691
GE83041	CEP135	chr4:q12	0.793717	0.00332023	9662
GE86639	PAICS	chr4:q12	0.815236	0.0452105	10606
GE59787	PAICS	chr4:q12	0.813584	0.0454467	10606
GE85984	KIAA0114	chr4:q12	0.803437	0.0328969	57291
GE697659	NA	chr4:q12	1.20393	0.0459691	NA
GE637489	SFXN3 /// SPIRE2	chr4:q12 /// chr10:q24.31 /// chr16:q24.3	1.23486	0.0146842	81855 /// 84501
GE602338	IFNAR2	chr4:q12 /// chr21:q22.11	1.18868	0.0370883	3455
GE58164	CENPC1	chr4:q13.2	0.746027	0.0065563	1060
GE58459	STAP1	chr4:q13.2	0.77716	0.0280291	26228
GE79614	TMPRSS11E /// TMPRSS11E2	chr4:q13.2	1.1195	0.02796	28983 /// 729884
GE666143	NA	chr4:q13.2	1.11455	0.0138053	NA
GE56160	NA	chr4:q13.2	0.74951	0.0174754	NA
GE668766	NA	chr4:q13.2	0.8774	0.0473695	NA
GE58001	DCK	chr4:q13.3	0.712159	0.00727253	1633
GE59190	CCNG2	chr4:q21.1	0.662542	0.0127067	901
GE81782	G3BP2	chr4:q21.1	0.797962	0.0117165	9908
GE53370	G3BP2	chr4:q21.1	0.775385	0.0366086	9908
GE829190	NA	chr4:q21.21	0.923204	0.041244	NA
GE53506	SEC31A	chr4:q21.22	0.863908	0.0365494	22872
GE83329	FAM175A	chr4:q21.23	0.827494	0.0299236	84142
GE527150	NA	chr4:q21.23	1.1365	0.021336	NA
GE79070	NAP1L5	chr4:q22.1	0.873638	0.028021	266812
GE86193	NA	chr4:q22.1	0.743821	0.00630404	NA
GE88296	NA	chr4:q22.1	0.745093	0.0154628	NA
GE801748	NA	chr4:q22.1	1.268	0.0285374	NA
GE566065	NA	chr4:q22.1	0.84524	0.0311006	NA
GE671291	NA	chr4:q22.1 /// chr11:p13	0.820262	0.00887876	NA
GE57843	HSP90AB1 /// HSP90AB2P	chr4:q22.1 /// chr6:p21.1 /// chr4:p15.33	0.714344	0.000392956	3326 /// 391634
GE696346	NA	chr4:q22.3	0.845286	0.0274429	NA
GE58048	ADH6	chr4:q23	1.21204	0.0147328	130
GE57208	METAP1	chr4:q23	0.742201	0.00540988	23173
GE753755	NA	chr4:q23	1.22601	0.00300405	NA
GE60516	ADH5	chr4:q23 /// chr6:q12	0.757801	0.00758401	128
GE88013	BANK1	chr4:q24	0.532132	1.72e-05	55024
GE662957	NA	chr4:q24	1.24335	0.0253348	NA
GE59001	CASP6	chr4:q25	0.827618	0.0471977	839
GE56173	LEF1	chr4:q25	0.656656	0.000334119	51176
GE82249	CCDC109B	chr4:q25	0.817174	0.0168923	55013
GE88534	CYP2U1	chr4:q25	0.803733	0.0394657	113612
GE550025	SGMS2	chr4:q25	1.19152	0.048661	166929
GE676661	NA	chr4:q25	0.630454	0.000342264	NA
GE741741	NA	chr4:q25	0.747743	0.00923237	NA
GE749052	NA	chr4:q25	0.824431	0.00984282	NA
GE53924	USP53	chr4:q26	0.795674	0.00698757	54532
GE87395	SNHG8	chr4:q26	0.79186	0.046493	100093630
GE827871	SNORA24 /// SNHG8	chr4:q26	0.879068	0.0386398	677809 /// 100093630
GE60526	NQO2	chr4:q26 /// chr6:p25.2	1.31742	0.0210507	4835
GE59318	MAD2L1	chr4:q27	0.794654	0.0340714	4085
GE80573	PRDM5	chr4:q27	1.39083	0.0206903	11107
GE619920	NA	chr4:q27	1.34978	0.00817009	NA
GE512311	FAT4	chr4:q28.1	1.14383	0.0243017	79633
GE55150	PGRMC2	chr4:q28.2	0.843166	0.0110654	10424
GE59413	MGST2	chr4:q31.1	1.33717	0.00153732	4258
GE83076	NARG1	chr4:q31.1	0.749984	0.0182149	80155
GE718902	NA	chr4:q31.1	1.23342	0.0205523	NA
GE874843	NA	chr4:q31.1	1.24726	0.0256505	NA
GE601394	NA	chr4:q31.1	1.39962	0.0298067	NA
GE840358	NA	chr4:q31.1	1.18086	0.0335899	NA
GE81330	INPP4B	chr4:q31.21	0.783397	0.0017293	8821
GE83438	USP38	chr4:q31.21	0.734128	0.00493028	84640
GE652781	NA	chr4:q31.21	0.71506	4.22e-05	NA
GE730500	NA	chr4:q31.21	1.25994	0.0181303	NA
GE60020	ABCE1	chr4:q31.22	0.761313	0.0367635	6059
GE53713	OTUD4	chr4:q31.22	0.791216	0.00567517	54726
GE57845	NR3C2	chr4:q31.23	0.647124	1.55e-05	4306
GE906694	NA	chr4:q31.23	0.845323	0.00156107	NA
GE554277	NA	chr4:q31.23	0.841402	0.0163983	NA
GE748884	NA	chr4:q31.23	0.802245	0.024453	NA
GE58110	LRBA	chr4:q31.3	0.688761	0.000294802	987
GE835871	TLR2	chr4:q31.3	1.50262	0.000982882	7097
GE54434	TLR2	chr4:q31.3	1.27686	0.0136619	7097
GE515562	TMEM154	chr4:q31.3	1.22035	0.02939	201799
GE55987	TMEM144	chr4:q32.1	1.20878	0.00564149	55314
GE86895	MAP9	chr4:q32.1	0.855385	0.00440035	79884
GE773737	LOC285505	chr4:q32.1	1.19144	0.0179659	285505
GE490966	NA	chr4:q32.1	1.43955	8.87e-06	NA
GE811520	NA	chr4:q32.1	1.45997	0.000398579	NA
GE62979	SC4MOL	chr4:q32.3	0.731396	0.00486979	6307
GE53342	MFAP3L	chr4:q33	0.663702	0.00250583	9848
GE62079	FBXO8 /// KIAA1712	chr4:q34.1	0.768224	0.0183502	26269
GE80987	SLC25A4	chr4:q35.1	0.79911	0.024453	291
GE58946	CASP3	chr4:q35.1	0.719955	0.0421916	836
GE57757	DCTD	chr4:q35.1	0.849328	0.0118289	1635
GE82368	LRP2BP	chr4:q35.1	0.812428	0.0388328	55805
GE551883	KIAA1430	chr4:q35.1	0.813248	0.00171767	57587
GE782172	LOC389247	chr4:q35.1	1.12648	0.0339355	389247
GE515659	LOC728203	chr4:q35.1	1.10189	0.0416399	728203
GE88300	CLDN22 /// WWC2	chr4:q35.1	0.834822	0.0495714	80014 /// 53842
GE653936	NA	chr4:q35.1	1.10947	0.0218687	NA
GE879048	NA	chr4:q35.1	1.1354	0.0259946	NA
GE61816	CYP4V2	chr4:q35.2	0.809171	0.0474027	285440
GE496561	C5orf39	chr5:p12	0.775196	0.00815205	389289
GE62044	OXCT1	chr5:p13.1	0.776153	0.0038752	5019
GE79893	FBXO4	chr5:p13.1	0.84146	0.0446784	26272
GE588195	NA	chr5:p13.1	1.24068	0.000838187	NA
GE81130	IL7R	chr5:p13.2	0.720839	0.00376385	3575
GE59094	SKP2	chr5:p13.2	0.750655	0.00031703	6502
GE53491	NUP155	chr5:p13.2	0.875176	0.0485291	9631
GE585077	NA	chr5:p13.2	0.745758	0.0122555	NA
GE61487	NA	chr5:p13.2	0.886176	0.0176704	NA
GE55697	RNASEN	chr5:p13.3	0.771117	0.000716405	29102
GE684337	SLC45A2	chr5:p13.3	1.16669	0.00582636	51151
GE55664	MTMR12	chr5:p13.3	0.881349	0.0201973	54545
GE61892	GOLPH3	chr5:p13.3	0.771081	0.0219033	64083
GE658627	NA	chr5:p13.3	0.901088	0.0343464	NA
GE736000	NA	chr5:p14.3	0.802428	0.00496868	NA
GE55380	FAM134B	chr5:p15.1	0.666347	0.00115921	54463
GE61791	ROPN1L	chr5:p15.2	1.27597	0.0153189	83853
GE907277	NA	chr5:p15.2	1.43771	0.0018362	NA
GE902816	NA	chr5:p15.2	1.39914	0.00720103	NA
GE61899	POLS	chr5:p15.31	0.730862	0.00107752	11044
GE56798	NSUN2	chr5:p15.31	0.796567	0.000692407	54888
GE62343	MED10	chr5:p15.31	0.848731	0.0422478	84246
GE895086	NA	chr5:p15.31	0.815488	0.0279959	NA
GE53618	KIAA0947	chr5:p15.32	0.760952	0.0106943	23379
GE55785	CEP72	chr5:p15.33	0.786797	0.00753483	55722
GE787944	NA	chr5:p15.33	1.14639	0.0100125	NA
GE681773	NA	chr5:p15.33	0.802442	0.0221444	NA
GE777056	NA	chr5:p15.33	1.10102	0.0447072	NA
GE81316	PPAP2A	chr5:q11.2	0.804937	0.00772406	8611
GE54124	SKIV2L2	chr5:q11.2	0.811915	0.0454467	23517
GE61016	SKIV2L2	chr5:q11.2	0.811915	0.0454467	23517
GE740442	NA	chr5:q11.2	1.20468	0.00365542	NA
GE81405	KIF2A	chr5:q12.1	0.746841	0.00535127	3796
GE58595	DIMT1L	chr5:q12.1	0.768411	0.00781935	27292
GE55878	IPO11	chr5:q12.1	0.860706	0.0245848	51194
GE479110	NA	chr5:q12.1	1.22332	0.0040212	NA
GE592720	NA	chr5:q12.1	1.09287	0.0136323	NA
GE802066	NA	chr5:q12.1	1.12727	0.0392365	NA
GE53837	ERBB2IP	chr5:q12.3	0.723835	0.031575	55914
GE53838	NLN	chr5:q12.3	1.20012	0.00570842	57486
GE57333	CD180	chr5:q13.1	0.777836	0.00822998	4064
GE85962	PIK3R1	chr5:q13.1	0.763102	0.0153189	5295
GE79065	OCLN	chr5:q13.2	1.12344	0.0382056	4950
GE54701	RAD17	chr5:q13.2	0.774539	0.00137173	5884
GE56317	MCCC2	chr5:q13.2	0.813121	0.017905	64087
GE87008	SLC30A5	chr5:q13.2	0.818239	0.0460141	64924
GE88762	CENPH	chr5:q13.2	0.758962	0.00223685	64946
GE82928	PTCD2	chr5:q13.2	0.775152	0.000616462	79810
GE88434	SERF1A /// SERF1B	chr5:q13.2	0.770795	0.00478583	8293 /// 728492
GE61927	SERF1A /// SERF1B	chr5:q13.2	0.813778	0.0050914	8293 /// 728492
GE813146	NA	chr5:q13.2	1.31545	0.0258376	NA
GE53563	FAM169A	chr5:q13.3	0.846212	0.0210507	26049
GE80416	AGGF1	chr5:q13.3	0.804247	0.0324679	55109
GE497284	NA	chr5:q13.3	0.750278	0.0289117	NA
GE57366	LHFPL2	chr5:q14.1	1.53633	3.36e-06	10184
GE87698	CMYA5	chr5:q14.1	0.705148	0.0361384	202333
GE57529	RPS23	chr5:q14.2	0.703239	0.00902839	6228
GE86226	RPS23	chr5:q14.2	0.865906	0.0442949	6228
GE587238	NA	chr5:q14.2	1.21724	0.042474	NA
GE58196	LIX1	chr5:q15	0.833027	0.0240589	167410
GE901614	NA	chr5:q15	0.914416	0.0130127	NA
GE85374	NA	chr5:q15	1.40301	0.0359546	NA
GE712094	NA	chr5:q15	1.13273	0.0487119	NA
GE486557	NA	chr5:q21.1	1.20573	0.010735	NA
GE57160	CAMK4	chr5:q22.1	0.595626	1.04e-06	814
GE821105	NA	chr5:q22.1	0.636618	0.000129978	NA
GE86242	MCC	chr5:q22.2	0.797724	0.0174754	4163
GE83697	C5orf26	chr5:q22.2	0.813112	0.0234559	114915
GE484652	NA	chr5:q22.2	1.12278	0.00295346	NA
GE54789	TNFAIP8	chr5:q23.1	0.540228	0.00432262	25816
GE874388	NA	chr5:q23.1	0.699579	0.0281205	NA
GE58364	SNCAIP	chr5:q23.2	1.201	0.03305	9627
GE87506	GRAMD3	chr5:q23.2	0.81296	0.0354122	65983
GE566178	PRRC1	chr5:q23.2	0.747171	0.000947867	133619
GE765187	NA	chr5:q23.2	1.39486	0.0107245	NA
GE84826	NA	chr5:q23.2	0.788538	0.0122529	NA
GE624013	NA	chr5:q23.2	0.808041	0.0152169	NA
GE82069	ISOC1	chr5:q23.3	0.71628	0.00205315	51015
GE593023	NA	chr5:q23.3	1.19819	0.00501436	NA
GE820359	NA	chr5:q23.3	0.77932	0.00647241	NA
GE829234	NA	chr5:q23.3	1.34684	0.0127273	NA
GE80952	CSF2	chr5:q31.1	1.20878	0.0449491	1437
GE59854	TCF7	chr5:q31.1	0.617897	1.38e-05	6932
GE61681	AFF4	chr5:q31.1	0.744622	0.00661035	27125
GE79202	RAPGEF6	chr5:q31.1	0.714491	0.000368074	51735
GE480546	CDC42SE2	chr5:q31.1	0.766897	0.00486979	56990
GE501925	NA	chr5:q31.1	1.3447	0.00544491	NA
GE653915	NA	chr5:q31.1	0.712522	0.00925143	NA
GE609418	NA	chr5:q31.1	1.15592	0.0109784	NA
GE62427	NA	chr5:q31.1	0.783576	0.0232777	NA
GE84700	NA	chr5:q31.1	1.13256	0.0299236	NA
GE86083	NA	chr5:q31.1	1.12576	0.0494266	NA
GE57605	HSPA9	chr5:q31.2	0.797069	0.0306798	3313
GE54494	CDC23	chr5:q31.2	0.773496	0.0039058	8697
GE59019	HNRNPA0	chr5:q31.2	0.719811	0.000460015	10949
GE53784	KLHL3	chr5:q31.2	0.71906	0.000794006	26249
GE696897	NA	chr5:q31.2	1.29017	0.0013764	NA
GE612658	NA	chr5:q31.2	1.25992	0.00205315	NA
GE83700	NA	chr5:q31.2	0.829569	0.00206026	NA
GE698628	NA	chr5:q31.2	1.23458	0.00478583	NA
GE535567	NA	chr5:q31.2	1.16013	0.0314596	NA
GE55912	CXXC5	chr5:q31.3	0.746208	0.00490464	51523
GE82130	CXXC5	chr5:q31.3	0.794471	0.023537	51523
GE79490	C5orf32	chr5:q31.3	1.23388	0.0490422	84418
GE895915	LOC492311	chr5:q31.3	0.730649	0.0194861	492311
GE609798	NA	chr5:q31.3	1.21325	0.00241204	NA
GE61540	NDFIP1	chr5:q31.3 /// chr7:q34	0.782401	0.0425592	80762
GE53925	LARS	chr5:q32	0.798206	0.00589553	51520
GE53898	RBM27	chr5:q32	0.751123	0.0153394	54439
GE855325	NA	chr5:q32	0.84089	0.00495081	NA
GE79645	ATOX1	chr5:q33.1	1.15556	0.0443297	475
GE62536	G3BP1	chr5:q33.1	0.760592	0.00205817	10146
GE82968	FBXO38	chr5:q33.1	0.791778	0.0229454	81545
GE722922	NA	chr5:q33.1	1.25268	0.0242288	NA
GE504284	NA	chr5:q33.1	0.89217	0.0301123	NA
GE568462	NA	chr5:q33.2	1.55599	1.04e-05	NA
GE55022	NA	chr5:q33.2	1.16225	0.0473695	NA
GE602798	NA	chr5:q33.2 /// chr6:q15 /// chr22:q13.2	1.23583	0.0138974	NA
GE604079	EBF1	chr5:q33.3	0.648238	0.000844018	1879
GE86210	ITK	chr5:q33.3	0.693217	0.00222918	3702
GE57310	CLINT1	chr5:q33.3	0.803181	0.00469363	9685
GE79646	RNF145	chr5:q33.3	0.754466	0.0258415	153830
GE720815	NA	chr5:q33.3	0.584848	0.000107039	NA
GE501479	NA	chr5:q33.3	0.59209	0.00013189	NA
GE493737	NA	chr5:q33.3	0.597406	0.000433983	NA
GE491847	NA	chr5:q33.3	0.698473	0.00329818	NA
GE576576	NA	chr5:q33.3	0.840415	0.0207645	NA
GE484851	NA	chr5:q33.3	1.10656	0.0214828	NA
GE60033	CCNG1	chr5:q34	0.662593	0.00328726	900
GE754548	ODZ2	chr5:q34 /// chr5:q35.1	0.840604	0.000149359	57451
GE59028	KCNMB1	chr5:q35.1	1.16523	0.0373116	3779
GE53888	SH3PXD2B	chr5:q35.1	1.32034	0.00079	285590
GE874149	NA	chr5:q35.1	1.36662	0.00152054	NA
GE739132	NA	chr5:q35.1	0.913431	0.0397554	NA
GE62519	HK3 /// UNC5A	chr5:q35.2	1.31524	0.00118047	3101
GE53816	KIAA1191	chr5:q35.2	0.761379	0.0146842	57179
GE86188	SFXN1	chr5:q35.2	0.78857	0.000795875	94081
GE541396	C5orf47	chr5:q35.2	1.43608	0.0418332	133491
GE649998	NA	chr5:q35.2	1.29344	0.00861636	NA
GE867649	NA	chr5:q35.2	0.815056	0.0137248	NA
GE868575	NA	chr5:q35.2	0.785424	0.0194241	NA
GE476238	NA	chr5:q35.2	0.623656	0.0219033	NA
GE53461	NA	chr5:q35.2 /// chr5:q35.3	0.662565	0.000947867	NA
GE61915	HNRNPAB	chr5:q35.3	0.774451	0.00841943	3182
GE82088	SQSTM1 /// C5orf45	chr5:q35.3	0.773886	0.00677424	8878
GE61930	RAB24	chr5:q35.3	1.22078	0.0341372	53917
GE79889	MXD3	chr5:q35.3	1.2174	0.0331622	83463
GE489485	BTNL9	chr5:q35.3	0.669997	0.0160657	153579
GE84672	LOC645944	chr5:q35.3	0.68334	0.000335094	645944
GE56046	ZFP62 /// LOC643836	chr5:q35.3	0.751209	0.00356143	643836
GE888171	NA	chr5:q35.3	1.20891	0.00269602	NA
GE486811	NA	chr5:q35.3	0.866448	0.0173106	NA
GE614610	NA	chr5:q35.3	1.23803	0.0321875	NA
GE85723	GUSBL2	chr6:p11.2	0.831292	0.0321492	375513
GE55675	BAG2	chr6:p12.1	0.755709	0.000552691	9532
GE85402	NA	chr6:p12.1	0.817793	0.0332577	NA
GE80251	PAQR8	chr6:p12.2	0.831323	0.0405296	85315
GE476524	NA	chr6:p12.2	0.813214	0.00703742	NA
GE58605	ENPP4	chr6:p12.3	0.79024	0.0153394	22875
GE82158	CLIC5	chr6:p12.3	0.803119	0.00501436	53405
GE56151	CLIC5	chr6:p12.3	0.793969	0.00630404	53405
GE79909	POLH	chr6:p21.1	0.873014	0.041244	5429
GE81199	PTK7	chr6:p21.1	0.8536	0.0258763	5754
GE81446	NCR2	chr6:p21.1	1.10261	0.0454467	9436
GE57192	CUL7	chr6:p21.1	1.19192	0.00334615	9820
GE765328	NA	chr6:p21.1	0.854458	0.0230079	NA
GE546045	NA	chr6:p21.1	1.13161	0.0250534	NA
GE61314	CPNE5	chr6:p21.2	0.708839	0.000318371	57699
GE653339	LOC100131043	chr6:p21.2	0.776901	0.00529567	100131043
GE588782	NA	chr6:p21.2	1.21584	0.0175126	NA
GE80787	FANCE	chr6:p21.31	0.861506	0.0133982	2178
GE58845	ITPR3	chr6:p21.31	0.843024	0.0448086	3710
GE53938	PACSIN1	chr6:p21.31	0.793048	0.0263637	29993
GE63118	ETV7	chr6:p21.31	1.7214	0.00443079	51513
GE57034	SLC26A8	chr6:p21.31	1.60983	0.00219139	116369
GE493436	NA	chr6:p21.31	1.27908	0.00698757	NA
GE621867	NA	chr6:p21.31	1.31667	0.0133982	NA
GE688001	NA	chr6:p21.31	1.28773	0.0428805	NA
GE60490	C2	chr6:p21.32	1.31065	0.0151192	717
GE87509	HLA	chr6:p21.32	0.769178	0.0263458	3111
GE80859	HLA	chr6:p21.32	0.857419	0.0489276	3111
GE60353	PSMB9	chr6:p21.32	1.23226	0.032561	5698
GE80700	BTNL2	chr6:p21.32	1.13521	0.023647	56244
GE83159	EGFL8	chr6:p21.32	0.796179	0.0111908	80864
GE62019	CFB /// C2 /// RDBP	chr6:p21.32	1.52195	0.00549195	629 /// 7936 /// 717
GE86983	PRRT1 /// LOC100130536	chr6:p21.32	0.846067	0.0244592	80863 /// 100130536
GE86984	PRRT1 /// LOC100130536	chr6:p21.32	0.77908	0.0392365	80863 /// 100130536
GE61613	AIF1	chr6:p21.33	1.29523	0.0156612	199
GE81003	CLIC1	chr6:p21.33	1.28437	0.00286503	1192
GE62278	GTF2H4	chr6:p21.33	0.813116	0.0274557	2968
GE61199	LTB	chr6:p21.33	0.792421	0.0257129	4050
GE55120	TCF19	chr6:p21.33	0.795027	0.0332822	6941
GE81732	LST1	chr6:p21.33	1.21012	0.0286439	7940
GE54675	IER3	chr6:p21.33	1.28008	0.0111156	8870
GE57567	HCP5	chr6:p21.33	0.843388	0.0394942	10866
GE82469	APOM	chr6:p21.33	1.1693	0.017178	55937
GE55528	VARS2	chr6:p21.33	1.10985	0.0438309	57176
GE897263	NA	chr6:p21.33	1.24414	0.00589215	NA
GE602922	NA	chr6:p21.33	0.860378	0.0273768	NA
GE61054	ZNF184	chr6:p22.1	0.781293	0.0247503	7738
GE57662	HIST1H2AG	chr6:p22.1	0.832735	0.0138633	8969
GE53177	ZSCAN12	chr6:p22.1	0.726447	0.00947447	9753
GE62946	ZNF322A	chr6:p22.1	0.777767	0.00352837	79692
GE83185	OR5V1	chr6:p22.1	0.824498	0.000169295	81696
GE56079	ALDH5A1	chr6:p22.2	0.721345	0.00280807	7915
GE547151	NA	chr6:p22.2	1.26834	0.0067448	NA
GE82223	CDKAL1	chr6:p22.3	0.721726	0.000207379	54901
GE535161	NA	chr6:p22.3	1.26858	0.00114926	NA
GE637017	NA	chr6:p22.3	1.35828	0.00879917	NA
GE58327	CD83	chr6:p23	0.730557	0.0020372	9308
GE80160	SIRT5	chr6:p23	0.842956	0.0115816	23408
GE671661	NA	chr6:p23	0.811986	0.0100125	NA
GE522452	LOC340184	chr6:p24.1	1.14092	0.0414361	340184
GE736967	NA	chr6:p24.1	1.27212	0.00787014	NA
GE848438	NA	chr6:p24.1	1.30956	0.0142329	NA
GE87772	C6orf151	chr6:p24.3	0.811673	0.0162256	154007
GE56264	CDYL	chr6:p25.1	0.83519	0.0478159	9425
GE81875	NA	chr6:p25.1	1.14767	0.0117132	NA
GE876920	NA	chr6:p25.1	0.911089	0.0201973	NA
GE543541	WRNIP1	chr6:p25.2	0.822307	0.0299236	56897
GE551083	NA	chr6:p25.2	0.781581	0.00469363	NA
GE546527	NA	chr6:p25.2	0.829736	0.0184643	NA
GE700788	NA	chr6:p25.2	0.682576	0.0212127	NA
GE767772	NA	chr6:p25.2	0.826579	0.031575	NA
GE59232	IRF4	chr6:p25.3	0.649534	0.000168814	3662
GE55949	EXOC2	chr6:p25.3	0.796522	0.00161001	55770
GE709063	NA	chr6:p25.3	1.17624	0.0273249	NA
GE896893	NA	chr6:p25.3	1.12881	0.0350841	NA
GE622023	NA	chr6:p25.3	0.810292	0.0475128	NA
GE81756	MTO1	chr6:q13	0.894601	0.0346205	25821
GE845511	NA	chr6:q13	0.688646	0.0212	NA
GE597959	NA	chr6:q13	0.7849	0.0454467	NA
GE62105	ELOVL4	chr6:q14.1	0.651433	3.93e-05	6785
GE56290	IBTK	chr6:q14.1	0.82336	0.0478239	25998
GE85455	UBE2CBP	chr6:q14.1	0.775617	0.00195834	90025
GE85456	UBE2CBP	chr6:q14.1	0.842695	0.00672306	90025
GE851060	NA	chr6:q14.1	1.13202	0.00256691	NA
GE59809	NT5E	chr6:q14.3	0.618494	0.000337501	4907
GE84385	NA	chr6:q14.3	0.795456	0.019673	NA
GE514944	NA	chr6:q14.3	1.10955	0.0465763	NA
GE54199	RNGTT	chr6:q15	0.74647	0.00924731	8732
GE58462	CASP8AP2	chr6:q15	0.849469	0.00929407	9994
GE82544	LYRM2	chr6:q15	0.7702	0.0138733	57226
GE82620	BACH2	chr6:q15	0.635055	2.51e-05	60468
GE539361	NA	chr6:q15	0.648391	9.4e-05	NA
GE519791	NA	chr6:q15	0.597845	0.000567402	NA
GE596098	NA	chr6:q15	0.768265	0.000918259	NA
GE830323	NA	chr6:q15	0.855967	0.00178871	NA
GE699858	NA	chr6:q15	0.691043	0.00222353	NA
GE838398	NA	chr6:q15	0.692792	0.00329818	NA
GE53042	NA	chr6:q15	0.789184	0.010679	NA
GE592932	NA	chr6:q15	1.15472	0.0148118	NA
GE847026	NA	chr6:q15	1.17121	0.0483716	NA
GE55245	ASCC3	chr6:q16.3	0.749005	0.00980439	10973
GE88531	FYN	chr6:q21	0.810473	0.0163334	2534
GE54710	REV3L	chr6:q21	0.812486	0.0484674	5980
GE62419	DDO	chr6:q21	1.12716	0.0360603	8528
GE58715	TUBE1	chr6:q21	0.845429	0.0272155	51175
GE87225	QRSL1	chr6:q21	0.722322	5.02e-05	55278
GE82418	SLC16A10	chr6:q21	0.614007	3.82e-05	117247
GE569949	SLC16A10	chr6:q21	0.77646	0.00019892	117247
GE810779	C6orf199	chr6:q21	1.10828	0.031575	221264
GE852891	NA	chr6:q21	0.79356	0.000180138	NA
GE770354	NA	chr6:q21	0.712535	0.00329818	NA
GE85586	NA	chr6:q21	0.885042	0.00599064	NA
GE84221	NA	chr6:q21	0.879594	0.0450887	NA
GE602598	NA	chr6:q21	1.20249	0.0497919	NA
GE686760	NA	chr6:q22.1	1.10221	0.0369585	NA
GE88507	GOPC	chr6:q22.2	0.76885	0.0265625	57120
GE79420	NA	chr6:q22.2	0.863135	0.0460604	NA
GE58339	HSF2	chr6:q22.31	0.775356	0.00136257	3298
GE79712	ASF1A	chr6:q22.31	0.851504	0.028021	25842
GE79579	SERINC1	chr6:q22.31	0.673347	0.0203712	57515
GE54870	C6orf204	chr6:q22.31	0.77129	0.0118836	387119
GE780645	NA	chr6:q22.31	0.669324	0.0244639	NA
GE61777	TRMT11	chr6:q22.32	0.762686	0.0273773	60487
GE81202	PTPRK	chr6:q22.33	0.824705	0.000400831	5796
GE500090	C6orf190	chr6:q22.33	0.664401	0.00660039	387357
GE507539	NA	chr6:q22.33	0.848413	0.00513878	NA
GE648893	NA	chr6:q22.33	0.862787	0.00589539	NA
GE640200	NA	chr6:q22.33	1.21792	0.0348378	NA
GE54215	EPB41L2	chr6:q23.1	0.766298	0.0117491	2037
GE54415	AKAP7	chr6:q23.2	0.771608	0.0297981	9465
GE56320	MOXD1	chr6:q23.2	0.588347	0.00288884	26002
GE805112	NA	chr6:q23.2	1.19356	0.00390158	NA
GE782470	NA	chr6:q23.3	1.28913	0.00199844	NA
GE543308	NA	chr6:q23.3	1.22261	0.0263791	NA
GE81673	HIVEP2	chr6:q24.2	0.771264	3.96e-05	3097
GE56070	HIVEP2	chr6:q24.2	0.770813	0.00231048	3097
GE59953	UTRN	chr6:q24.2	0.828522	0.0258752	7402
GE62092	PEX3	chr6:q24.2	0.792912	0.0218525	8504
GE83559	LTV1	chr6:q24.2	0.780116	0.012617	84946
GE510855	NA	chr6:q24.2	0.863575	0.0494266	NA
GE735955	NA	chr6:q24.3	1.3023	0.00778923	NA
GE797838	NA	chr6:q24.3	1.36666	0.00816025	NA
GE53517	UST	chr6:q25.1	0.787717	0.0038752	10090
GE472943	PLEKHG1	chr6:q25.1	0.731933	0.0142788	57480
GE53827	PLEKHG1	chr6:q25.1	0.876911	0.0454467	57480
GE83065	C6orf97	chr6:q25.1	1.26909	0.00472116	80129
GE807657	NA	chr6:q25.1	1.1607	0.0374045	NA
GE56372	MTRF1L	chr6:q25.2	0.768513	0.018203	54516
GE81271	EZR	chr6:q25.3	0.811088	0.0314556	7430
GE58706	SNX9	chr6:q25.3	0.775291	0.00853779	51429
GE802128	NA	chr6:q25.3	1.12027	0.00806149	NA
GE752303	NA	chr6:q25.3	0.828174	0.0220293	NA
GE54050	MAP3K4	chr6:q26	0.891886	0.0138633	4216
GE790819	NA	chr6:q26	1.2842	0.0106112	NA
GE81389	CCR6	chr6:q27	0.569773	3.46e-07	1235
GE56602	PHF10	chr6:q27	0.719976	0.0299236	55274
GE54520	PHF10 /// C6orf120	chr6:q27	0.781029	0.0104505	387263
GE508681	NA	chr6:q27	1.15255	0.00672224	NA
GE653608	NA	chr6:q27	0.817328	0.00698757	NA
GE771310	NA	chr6:q27	1.21595	0.015991	NA
GE520425	NA	chr6:q27	0.875676	0.0475245	NA
GE56232	SUMF2	chr7:p11.2	0.743926	0.00126979	25870
GE586172	NA	chr7:p11.2	1.13699	0.0207569	NA
GE821671	NA	chr7:p12.2	1.15851	0.0442949	NA
GE481006	SUNC1	chr7:p12.3	0.821277	0.0446784	256979
GE59007	POLD2	chr7:p13	0.75489	8.39e-05	5425
GE53310	STK17A	chr7:p13	0.841201	0.0043304	9263
GE80831	UBE2D4 /// POLR2J4	chr7:p13	0.839383	0.0160657	84820
GE56432	H2AFV	chr7:p13	0.844267	0.0409952	94239
GE85522	NA	chr7:p13	1.12546	0.0476262	NA
GE54958	TXNDC3	chr7:p14.1	1.20481	0.0306061	51314
GE583861	NA	chr7:p14.2	0.779657	0.023407	NA
GE834001	NA	chr7:p14.2	1.55251	0.0336108	NA
GE59515	BBS9	chr7:p14.3	0.839731	0.0377086	27241
GE635089	NA	chr7:p14.3	0.814915	0.0400391	NA
GE661187	NA	chr7:p15.1	1.35137	0.00048764	NA
GE57892	HOXA5	chr7:p15.2	1.17157	0.0303835	3202
GE62846	HIBADH	chr7:p15.2	0.743364	0.000207621	11112
GE82668	NPVF	chr7:p15.2	1.15924	0.00530011	64111
GE566783	C7orf31	chr7:p15.2	0.783929	0.0128407	136895
GE841652	NA	chr7:p15.2	1.4228	0.00300405	NA
GE773493	NA	chr7:p15.2	1.19079	0.0292994	NA
GE527719	NA	chr7:p15.2	0.860197	0.0324926	NA
GE54936	MPP6	chr7:p15.3	0.792283	0.0234559	51678
GE61889	KLHL7	chr7:p15.3	0.805893	0.0231156	55975
GE53996	TWISTNB	chr7:p15.3	0.792551	0.0024605	221830
GE502345	LOC401312	chr7:p15.3	0.651293	0.00147228	401312
GE823031	NA	chr7:p15.3	0.725736	0.0301612	NA
GE58590	TSPAN13	chr7:p21.1	0.598184	3.68e-05	27075
GE58549	BZW2	chr7:p21.1	0.832225	0.00756218	28969
GE821559	NA	chr7:p21.1	1.2933	0.0478159	NA
GE57982	PRPS1 /// PRPS1L1	chr7:p21.1 /// chrX:q22.3	0.791873	0.00710588	221823 /// 5631
GE53486	PHF14	chr7:p21.3	0.779523	0.00378322	9678
GE79968	TMEM106B	chr7:p21.3	0.828017	0.012646	54664
GE88461	tcag7	chr7:p21.3	0.826011	0.0162034	729852
GE53589	ZNF12	chr7:p22.1	0.763022	0.00437448	7559
GE87557	FOXK1	chr7:p22.1	0.71273	0.00048764	221937
GE857137	NA	chr7:p22.1	0.802081	0.000132551	NA
GE843227	NA	chr7:p22.1	1.20947	0.00153055	NA
GE528791	NA	chr7:p22.1	0.686028	0.00329399	NA
GE671239	NA	chr7:p22.1	1.10006	0.0116317	NA
GE628174	NA	chr7:p22.1	0.851013	0.0459691	NA
GE83418	CARD11	chr7:p22.2	0.757395	0.0147328	84433
GE473521	NA	chr7:p22.2	0.8374	0.0183464	NA
GE80129	GPER	chr7:p22.3	1.66627	4.8e-05	2852
GE53505	UNC84A	chr7:p22.3	0.812056	0.0251812	23353
GE88724	HEATR2	chr7:p22.3	0.831177	0.0308104	54919
GE53685	ZNF107	chr7:q11.21	0.793746	0.00295904	51427
GE469656	LOC641719	chr7:q11.21	1.1307	0.0383071	641719
GE516601	NA	chr7:q11.21	0.800175	0.00885843	NA
GE497627	NA	chr7:q11.21	1.23752	0.00993115	NA
GE82066	SBDS /// SBDSP	chr7:q11.21 /// chr7:q11.23	0.752708	0.00915566	51119 /// 155370
GE53189	AUTS2	chr7:q11.22	0.772032	0.0206412	26053
GE756285	NA	chr7:q11.22	0.814077	0.0408052	NA
GE59419	ELN	chr7:q11.23	1.08959	0.028021	2006
GE81503	PMS2L3	chr7:q11.23	0.807825	0.019245	5387
GE53664	YWHAG	chr7:q11.23	0.710837	0.0130108	7532
GE82074	STYXL1	chr7:q11.23	1.1909	0.0264552	51657
GE83325	NSUN5B /// NSUN5C	chr7:q11.23	0.723875	0.012646	260294 /// 155400
GE558612	NA	chr7:q11.23	0.828207	0.00743868	NA
GE622582	NA	chr7:q11.23	0.86164	0.0333659	NA
GE891222	NA	chr7:q11.23	1.19908	0.0423935	NA
GE86153	PMS2L1 /// PMS2L2 /// PMS2L11 /// LOC100132832	chr7:q11.23 /// chr7:q22.1	0.824254	0.020949	5379 /// 5380 /// 100132832
GE62425	HGF	chr7:q21.11	1.1805	0.000947867	3082
GE758170	NA	chr7:q21.11	1.28396	0.00880443	NA
GE643330	NA	chr7:q21.11	1.22415	0.019822	NA
GE57835	ABCB1	chr7:q21.12	0.704442	0.00120609	5243
GE82449	ABCB4	chr7:q21.12	0.693575	0.000984117	5244
GE53690	DBF4	chr7:q21.12	0.793388	0.0161952	10926
GE88220	SLC25A40	chr7:q21.12	0.87516	0.0057491	55972
GE82818	C7orf23	chr7:q21.12	0.81039	0.0465296	79161
GE80452	CDK6	chr7:q21.2	0.805936	0.024481	1021
GE79582	MTERF	chr7:q21.2	0.795426	0.0197369	7978
GE810527	NA	chr7:q21.2	1.16657	0.0375507	NA
GE81052	ASNS	chr7:q21.3	0.73423	0.000961932	440
GE86611	CASD1	chr7:q21.3	0.732856	0.0264103	64921
GE805163	NA	chr7:q21.3	1.53412	8.28e-05	NA
GE861300	NA	chr7:q21.3	1.40141	0.00589553	NA
GE85657	ZKSCAN1	chr7:q22.1	0.785074	0.0240726	7586
GE61279	TRRAP	chr7:q22.1	0.776104	0.00417587	8295
GE56830	RABL5	chr7:q22.1	0.801933	0.00412218	64792
GE82786	PVRIG	chr7:q22.1	0.804584	0.0350841	79037
GE85513	NAPEPLD	chr7:q22.1	0.721076	0.000886059	222236
GE833816	NA	chr7:q22.1	0.850497	0.00236512	NA
GE84041	NA	chr7:q22.1	1.21374	0.0161432	NA
GE568471	NA	chr7:q22.1	0.796149	0.0407577	NA
GE757241	NA	chr7:q22.1	1.12689	0.042648	NA
GE59943	SYPL1	chr7:q22.2	0.81881	0.0102094	6856
GE55519	PUS7	chr7:q22.2	0.774867	0.00719907	54517
GE86020	RINT1	chr7:q22.2	0.752447	0.0036704	60561
GE874159	NA	chr7:q22.2	1.22043	0.0148295	NA
GE482185	NA	chr7:q22.2	1.27794	0.0296271	NA
GE57918	PRKAR2B	chr7:q22.3	0.77703	0.0481116	5577
GE528823	NA	chr7:q22.3	1.20746	0.0377616	NA
GE53682	DNAJB9	chr7:q31.1	0.773207	0.0179482	4189
GE53988	LRRN3	chr7:q31.1	0.320674	4.96e-10	54674
GE668964	NA	chr7:q31.1	0.600251	0.00115932	NA
GE568293	NA	chr7:q31.1	1.25253	0.0245848	NA
GE54501	MDFIC	chr7:q31.1 /// chr7:q31.2	0.706255	0.000984117	29969
GE57468	MET	chr7:q31.2	1.16617	0.0312209	4233
GE83775	NA	chr7:q31.2	1.07945	0.0455826	NA
GE57390	FAM3C	chr7:q31.31	0.605877	0.000413983	10447
GE506230	IQUB	chr7:q31.32	1.12553	0.00310022	154865
GE585369	NA	chr7:q31.33	1.14658	0.0350841	NA
GE866884	NA	chr7:q32.1	1.34107	0.0104427	NA
GE58506	MKLN1	chr7:q32.3	1.17062	0.0137859	4289
GE614698	NA	chr7:q32.3	0.768556	0.00932541	NA
GE778602	NA	chr7:q32.3 /// chr9:q22.32	1.17412	0.0203712	NA
GE57376	NUP205	chr7:q33	0.776863	0.000947867	23165
GE549334	NA	chr7:q33	1.38871	0.0494266	NA
GE58937	CASP2	chr7:q34	0.8501	0.0138974	835
GE475822	NA	chr7:q34	0.707432	0.000947867	NA
GE685966	NA	chr7:q34	0.806117	0.00224273	NA
GE534795	NA	chr7:q34	0.701121	0.003584	NA
GE55624	NA	chr7:q34	1.21511	0.0115816	NA
GE85272	NA	chr7:q34	1.14766	0.0215232	NA
GE483836	NA	chr7:q34	1.10917	0.0256017	NA
GE85839	NA	chr7:q34	0.794186	0.0330509	NA
GE85732	NA	chr7:q34	0.697352	0.0458437	NA
GE704536	MSL3L1	chr7:q34 /// chrX:p22.2	1.43369	0.0108887	10943
GE629415	LOC285965	chr7:q35	0.790796	0.0316901	285965
GE821333	NA	chr7:q35	1.21039	0.0177437	NA
GE88541	CNTNAP2	chr7:q35 /// chr7:q36.1	0.561581	0.00205204	26047
GE59342	SMARCD3	chr7:q36.1	1.46371	6.18e-05	6604
GE54578	CUL1	chr7:q36.1	0.778522	0.0230079	8454
GE82091	PRKAG2	chr7:q36.1	0.767981	0.0198647	51422
GE54181	ACTR3B	chr7:q36.1	0.776398	0.00632555	57180
GE61218	ATP6V0E2	chr7:q36.1	0.775327	0.00671262	155066
GE500565	tcag7	chr7:q36.1	0.80682	0.012646	728743
GE694729	NA	chr7:q36.1	0.793953	0.00055182	NA
GE523683	NA	chr7:q36.1	1.35412	0.00195866	NA
GE844471	NA	chr7:q36.2	0.791891	0.0256188	NA
GE87651	NCAPG2	chr7:q36.3	0.697741	0.0282601	54892
GE56770	WDR60	chr7:q36.3	0.845413	0.00329399	55112
GE55027	NA	chr7:q36.3	1.13678	0.014157	NA
GE870062	NA	chr7:q36.3	1.14577	0.014314	NA
GE527283	NA	chr7:q36.3	1.12633	0.0161432	NA
GE57602	FNTA	chr8:p11.21	0.777363	0.0223873	2339
GE57668	SLC20A2	chr8:p11.21	0.82105	0.033324	6575
GE895381	NA	chr8:p11.21	0.782722	0.000673272	NA
GE781692	NA	chr8:p11.21	0.755741	0.00313823	NA
GE85273	NA	chr8:p11.21	0.821734	0.0136027	NA
GE86733	NA	chr8:p11.21	0.793558	0.0276202	NA
GE54430	TACC1 /// LOC100131277	chr8:p11.23	0.737778	0.036774	100131277 /// 6867
GE54096	NRG1	chr8:p12	1.43995	0.00557477	3084
GE542691	NRG1	chr8:p12	1.49662	0.010735	3084
GE57795	WRN	chr8:p12	0.8033	0.0118695	7486
GE87904	BAG4	chr8:p12	0.78649	0.0490129	9530
GE54582	LEPROTL1	chr8:p12	0.605751	0.000107039	23484
GE83515	GPR124 /// BRF2	chr8:p12	1.30867	0.00392444	25960
GE82081	TMEM66	chr8:p12	0.785612	0.0487119	51669
GE55457	WHSC1L1	chr8:p12	0.80738	0.000262319	54904
GE79771	PPAPDC1B	chr8:p12	0.756928	0.00015287	84513
GE87495	NA	chr8:p12	0.794762	0.00689992	NA
GE548333	NA	chr8:p12	1.21502	0.00854434	NA
GE57562	EPHX2	chr8:p21.1	0.70975	0.000537581	2053
GE59194	PNOC	chr8:p21.1	0.643294	0.00115932	5368
GE493087	NA	chr8:p21.1	1.12139	0.0023725	NA
GE81601	NEFL	chr8:p21.2	0.761584	0.0257672	4747
GE87715	NEFL	chr8:p21.2	0.69867	0.0269686	4747
GE79104	NKX3	chr8:p21.2	0.383348	0.00102991	4824
GE62204	NKX3	chr8:p21.2	0.45108	0.0026766	4824
GE614421	NA	chr8:p21.2	1.14705	0.0488976	NA
GE58778	PPP3CC	chr8:p21.3	0.819415	0.0375507	5533
GE62903	TNFRSF10A	chr8:p21.3	0.720561	0.000149359	8797
GE82308	INTS10	chr8:p21.3	0.808734	0.0299236	55174
GE87421	CHMP7	chr8:p21.3	0.7472	0.00153055	91782
GE899425	NA	chr8:p21.3	1.38317	0.000947069	NA
GE522941	NA	chr8:p21.3	1.32579	0.0209276	NA
GE57055	MSR1	chr8:p22	1.21883	0.0280471	4481
GE81061	BLK	chr8:p23.1	0.891478	0.034117	640
GE56011	AGPAT5	chr8:p23.1	0.820413	0.0115376	55326
GE87369	PRAGMIN	chr8:p23.1	0.723778	0.000162514	157285
GE712072	LOC100128728	chr8:p23.1	0.622351	0.00225835	100128728
GE53216	NA	chr8:p23.1	0.653873	0.00544684	NA
GE512157	NA	chr8:p23.1	0.744967	0.00856635	NA
GE764036	NA	chr8:p23.1	1.69326	0.0102094	NA
GE585765	NA	chr8:p23.1	0.767284	0.0425592	NA
GE84495	NA	chr8:q11.21	1.22434	0.0422478	NA
GE58095	TCEA1	chr8:q11.23	0.698886	0.00573406	6917
GE59313	PLAG1	chr8:q12.1	0.638018	0.00031703	5324
GE858218	NA	chr8:q12.1	0.883709	0.0316901	NA
GE674951	NA	chr8:q12.3	1.4454	0.00312582	NA
GE57122	RRS1	chr8:q13.1	0.801123	0.0287979	23212
GE55769	ARMC1	chr8:q13.1	0.670974	0.00178871	55156
GE742261	NA	chr8:q13.1	0.77228	0.017905	NA
GE839734	NA	chr8:q13.1	0.867301	0.0323632	NA
GE664308	NA	chr8:q13.1	1.16532	0.038864	NA
GE533083	NA	chr8:q13.2	1.20807	0.00114564	NA
GE59897	TRAM1	chr8:q13.3	0.805553	0.00880988	23471
GE732001	NA	chr8:q13.3	1.18406	0.0205362	NA
GE861798	NA	chr8:q13.3	1.29527	0.0483716	NA
GE53507	LY96	chr8:q21.11	1.40371	0.015196	23643
GE581814	NA	chr8:q21.11	0.883628	0.0102955	NA
GE58810	PKIA	chr8:q21.12	0.792783	0.01265	5569
GE62669	HEY1	chr8:q21.13	0.719063	0.0336646	23462
GE82374	PAG1	chr8:q21.13	0.711321	0.00851287	55824
GE702679	NA	chr8:q21.13	0.834449	0.0145065	NA
GE864365	NA	chr8:q21.13	0.824377	0.0161323	NA
GE59078	E2F5 /// C8orf59	chr8:q21.2	0.824553	0.000460015	401466 /// 1875
GE79116	WWP1	chr8:q21.3	0.781028	0.0197752	11059
GE55588	FAM82B	chr8:q21.3	0.780276	0.0102776	51115
GE58914	GEM	chr8:q22.1	0.853724	0.0430688	2669
GE87407	PLEKHF2	chr8:q22.1	0.693653	0.00284539	79666
GE87990	C8orf38	chr8:q22.1	0.838352	0.00963623	137682
GE490287	LOC286149	chr8:q22.1	1.32075	0.00148781	286149
GE570852	RBM12B	chr8:q22.1	0.879382	0.0179517	389677
GE87556	LOC203107 /// DPY19L4	chr8:q22.1	0.78567	0.0161132	286148 /// 203107
GE645735	NA	chr8:q22.1	0.678615	0.00211854	NA
GE733214	NA	chr8:q22.1	1.11084	0.0456105	NA
GE56563	RNF19A	chr8:q22.2	0.796424	0.0305631	25897
GE88818	NA	chr8:q22.2	0.869694	0.0375507	NA
GE86469	ZNF706	chr8:q22.3	0.827229	0.0134191	51123
GE61027	SLC25A32	chr8:q22.3	0.72657	0.00293782	81034
GE617057	NA	chr8:q22.3	0.686783	0.0325634	NA
GE768572	NA	chr8:q22.3	1.1076	0.047954	NA
GE871350	LOC346887 /// LOC100128259	chr8:q23.1	0.838676	0.0152376	100128259 /// 346887
GE55465	GOLSYN	chr8:q23.2	0.681361	0.000519087	55638
GE58557	TRPS1	chr8:q23.3	1.22881	0.00501436	7227
GE489248	NA	chr8:q23.3	1.34722	0.000517849	NA
GE57195	RAD21	chr8:q24.11	0.751307	0.0359546	5885
GE742363	NA	chr8:q24.11	1.28662	0.0118607	NA
GE597242	NA	chr8:q24.11	1.21576	0.013983	NA
GE824962	NA	chr8:q24.11	1.20134	0.0270084	NA
GE500385	NA	chr8:q24.12	1.15113	0.00577281	NA
GE481615	NA	chr8:q24.12	0.759177	0.0238857	NA
GE53542	ZHX2	chr8:q24.13	0.847635	0.0273402	22882
GE82428	DERL1	chr8:q24.13	0.797033	0.0261301	79139
GE86509	FBXO32	chr8:q24.13	0.775576	0.0107325	114907
GE481579	C8orf54	chr8:q24.13	1.14451	0.0119275	439941
GE831160	NA	chr8:q24.13	0.874027	0.0244055	NA
GE53850	ASAP1	chr8:q24.21	1.23315	0.0332943	50807
GE82388	ASAP1	chr8:q24.21	1.24037	0.0446784	50807
GE574557	FAM84B	chr8:q24.21	0.601804	0.0017293	157638
GE57537	MYC /// LOC100130526	chr8:q24.21	0.69274	0.000413983	4609
GE625139	NA	chr8:q24.22	1.21455	0.00977392	NA
GE765207	NA	chr8:q24.22	1.29996	0.0126981	NA
GE554660	NA	chr8:q24.22	1.31605	0.0212259	NA
GE80803	CHRAC1	chr8:q24.3	0.765296	0.0066209	54108
GE80172	ZNF250	chr8:q24.3	0.878685	0.0161432	58500
GE83189	ZNF696	chr8:q24.3	0.827079	0.0306567	79943
GE61643	ZNF251	chr8:q24.3	0.823716	0.02933	90987
GE80344	TOP1MT	chr8:q24.3	0.841687	0.0452426	116447
GE558654	LYPD2	chr8:q24.3	0.811499	0.0267011	137797
GE520462	NA	chr8:q24.3	1.34724	0.000815903	NA
GE841196	NA	chr8:q24.3	1.20282	0.000918259	NA
GE83027	NA	chr8:q24.3	1.31034	0.00669622	NA
GE577549	NA	chr8:q24.3	1.45493	0.048714	NA
GE53077	ZBTB5	chr9:p13.2	0.752277	0.000307032	9925
GE62633	RNF38	chr9:p13.2	0.732756	0.00275316	152006
GE510521	LOC100128706	chr9:p13.2	0.683391	0.000262319	100128706
GE878177	LOC100130458	chr9:p13.2	0.611847	8.81e-06	100130458
GE682424	NA	chr9:p13.2	0.781114	0.00161001	NA
GE88392	NA	chr9:p13.2	0.763825	0.00914789	NA
GE478173	NA	chr9:p13.2	0.78664	0.0133748	NA
GE522619	NA	chr9:p13.2	0.58455	0.0282085	NA
GE766128	NA	chr9:p13.2	0.897589	0.0336646	NA
GE61894	AQP3	chr9:p13.3	0.68849	4.22e-05	360
GE58959	NFX1	chr9:p13.3	0.81423	0.00346184	4799
GE57628	NPR2 /// SPAG8	chr9:p13.3	0.844229	0.0179517	4882
GE58366	GNE	chr9:p13.3	0.811887	0.0106681	10020
GE55188	SIT1	chr9:p13.3	0.694801	0.00090611	27240
GE87240	NA	chr9:p13.3	0.706468	0.00019892	NA
GE873449	NA	chr9:p13.3	0.885309	0.0219362	NA
GE869774	NA	chr9:p13.3	0.830525	0.0452165	NA
GE516789	NA	chr9:p21.1	1.35562	0.00178871	NA
GE578346	NA	chr9:p21.1	1.27943	0.0300026	NA
GE81406	MLLT3	chr9:p21.3	0.810311	0.0405296	4300
GE902483	NA	chr9:p21.3	0.865061	0.0398221	NA
GE55352	FAM29A	chr9:p22.1	0.86145	0.020949	54801
GE82252	DENND4C	chr9:p22.1	0.798977	0.0118836	55667
GE513541	FAM154A	chr9:p22.1	1.19278	0.00924269	158297
GE87535	NA	chr9:p22.1	0.824462	0.0179517	NA
GE54580	PSIP1	chr9:p22.3	0.830037	0.0161432	11168
GE88719	NA	chr9:p22.3	0.740158	0.0118362	NA
GE714407	NA	chr9:p22.3	1.1664	0.0222193	NA
GE82099	AK3	chr9:p24.1	0.716439	0.000413983	50808
GE86317	CDC37L1	chr9:p24.1	0.770194	0.015649	55664
GE489390	NA	chr9:p24.1	0.707868	6.78e-05	NA
GE830291	NA	chr9:p24.1	0.83007	0.0240956	NA
GE475563	DMRT3	chr9:p24.3	1.21349	0.00135176	58524
GE486224	C9orf66	chr9:p24.3	1.17947	0.0233421	157983
GE757045	NA	chr9:p24.3	1.1807	0.0468234	NA
GE498344	NA	chr9:q12	1.38775	0.0065881	NA
GE62283	FXN	chr9:q21.11	0.814213	0.0156304	2395
GE681824	NA	chr9:q21.11	1.30271	0.00199844	NA
GE80216	GDA	chr9:q21.13	1.16958	0.0217507	9615
GE53639	VPS13A	chr9:q21.13	0.709391	0.00440739	23230
GE58651	FAM108B1	chr9:q21.13	0.737137	0.00215821	51104
GE496902	NA	chr9:q21.13	1.11367	0.0359891	NA
GE82594	PSAT1	chr9:q21.2	0.792304	0.00501436	29968
GE58188	TLE1	chr9:q21.31 /// chr9:q21.32	0.740997	0.00300405	7088
GE87177	SPIN1	chr9:q22.1	0.794146	0.00295346	10927
GE739172	C9orf47	chr9:q22.1	1.30245	0.0370287	286223
GE87306	S1PR3 /// C9orf47	chr9:q22.1	1.30539	0.0132586	286223 /// 1903
GE530263	NA	chr9:q22.1	1.50693	0.0372515	NA
GE555090	LOC286370	chr9:q22.2	0.87341	0.017905	286370
GE837666	NA	chr9:q22.2	1.29895	0.0336646	NA
GE86235	SUSD3	chr9:q22.31	0.794407	0.0151805	203328
GE867317	NA	chr9:q22.31	0.817517	0.0299994	NA
GE653180	NA	chr9:q22.31	0.845332	0.0410379	NA
GE84085	PTCH1	chr9:q22.32	1.15212	0.0447925	5727
GE88339	PTPDC1	chr9:q22.32	0.760962	0.0323522	138639
GE88501	NA	chr9:q22.32	0.804063	0.0438767	NA
GE55006	HABP4	chr9:q22.33	0.741536	0.00132915	22927
GE52960	HABP4	chr9:q22.33	0.766095	0.00563433	22927
GE62053	GALNT12	chr9:q22.33	0.782808	0.0163334	79695
GE540957	NA	chr9:q22.33	0.71824	0.00465324	NA
GE859943	NA	chr9:q22.33	1.1672	0.013563	NA
GE486753	NA	chr9:q22.33	0.828881	0.0350944	NA
GE61476	ABCA1	chr9:q31.1	1.33589	0.0318064	19
GE56707	GRIN3A	chr9:q31.1	1.14648	0.0205813	116443
GE61393	SVEP1	chr9:q31.3	1.3741	0.000353165	79987
GE510188	NA	chr9:q31.3	0.602	0.00732292	NA
GE608500	NA	chr9:q31.3	1.32046	0.0121215	NA
GE85123	NA	chr9:q32	1.12151	0.0272389	NA
GE739806	NA	chr9:q32	1.26944	0.0355011	NA
GE86655	STOM	chr9:q33.2	0.847948	0.0356384	2040
GE88330	GSN	chr9:q33.2	1.30765	0.000241632	2934
GE79767	PSMD5	chr9:q33.2	0.764957	0.00517236	5711
GE54734	CEP110	chr9:q33.2	0.823214	0.0497961	11064
GE81761	FBXW2	chr9:q33.2	0.804375	0.0162877	26190
GE56037	STRBP	chr9:q33.2	0.696938	0.000127974	55342
GE82329	CDK5RAP2	chr9:q33.2	0.801725	0.0076918	55755
GE87033	C9orf45	chr9:q33.2	0.778515	0.000337501	81571
GE641750	NA	chr9:q33.2	1.27491	8.54e-05	NA
GE717273	NA	chr9:q33.2	0.724618	0.000835856	NA
GE709039	NA	chr9:q33.2	1.2641	0.0110372	NA
GE793757	NA	chr9:q33.3	1.14159	0.0319954	NA
GE632024	NA	chr9:q33.3	1.32391	0.0379866	NA
GE54116	ODF2	chr9:q34.11	0.848793	0.024242	4957
GE901179	TRUB2	chr9:q34.11	1.29931	0.00031703	26995
GE80391	TRUB2	chr9:q34.11	0.832677	0.0234559	26995
GE53878	ST6GALNAC6	chr9:q34.11	0.798478	0.0163289	30815
GE88510	CERCAM	chr9:q34.11	1.14458	0.0117627	51148
GE82279	FLJ10232	chr9:q34.11	0.683546	0.000132866	55099
GE56162	FAM102A	chr9:q34.11	0.732496	0.00798985	399665
GE748400	NA	chr9:q34.11	0.822408	0.0362262	NA
GE82726	DDX31	chr9:q34.13	0.80917	0.0104932	64794
GE80473	BAT2L	chr9:q34.13	0.847989	0.00289435	84726
GE83497	PPAPDC3	chr9:q34.13	1.14729	0.0460027	84814
GE704639	NA	chr9:q34.13	1.30541	0.0080517	NA
GE83718	NA	chr9:q34.13	1.10912	0.0209273	NA
GE61029	SARDH	chr9:q34.2	0.75082	0.0118362	1757
GE62422	REXO4 /// C9orf96	chr9:q34.2	0.805899	0.00740686	57109
GE744893	LOC100130548	chr9:q34.2	1.2847	0.00202097	100130548
GE59450	OLFM1	chr9:q34.3	1.14883	0.0122895	10439
GE55742	SDCCAG3	chr9:q34.3	0.823514	0.00813077	10807
GE80602	PMPCA	chr9:q34.3	0.831466	0.0189463	23203
GE55416	C9orf167	chr9:q34.3	1.18827	0.0223294	54863
GE59181	INPP5E	chr9:q34.3	0.80714	0.0161432	56623
GE528433	C9orf163	chr9:q34.3	0.881762	0.00515333	158055
GE88102	ZNF37A	chr10:p11.21	0.870813	0.0451133	7587
GE797906	NA	chr10:p11.21	1.10757	0.0460616	NA
GE876525	ZNF37A	chr10:p11.21 /// chr10:q11.21	0.836718	0.0437836	7587
GE846447	NA	chr10:p11.22	0.873586	0.00810603	NA
GE537493	MAP3K8	chr10:p11.23	1.19002	0.00675914	1326
GE79682	PAPD1	chr10:p11.23	0.817013	0.0142344	55149
GE79590	ZNF438	chr10:p11.23	1.28738	0.00980439	220929
GE504606	NA	chr10:p11.23	0.815334	0.013316	NA
GE54269	NA	chr10:p11.23	0.828371	0.0346224	NA
GE53729	ANKRD26	chr10:p12.1	0.792137	0.0094834	22852
GE470218	THNSL1	chr10:p12.1	0.64066	1.78e-05	79896
GE56593	ACBD5	chr10:p12.1	0.849778	0.00737393	91452
GE57630	BMI1	chr10:p12.31	0.631456	0.000702611	648
GE81423	MLLT10	chr10:p12.31	0.769312	0.00346184	8028
GE723497	NA	chr10:p12.32	1.44491	0.000889309	NA
GE58785	CACNB2	chr10:p12.33	0.742414	0.0123454	783
GE88607	NSUN6	chr10:p12.33	0.839021	0.0337941	221078
GE851273	NA	chr10:p12.33	0.683929	0.0206903	NA
GE620663	NA	chr10:p12.33	0.868148	0.0394942	NA
GE80141	RSU1	chr10:p13	0.769608	0.00194077	6251
GE81442	NMT2	chr10:p13	0.651394	0.000201184	9397
GE56296	FAM171A1	chr10:p13	0.776267	0.00370676	221061
GE723119	NA	chr10:p13	1.07823	0.0395144	NA
GE59096	ZNF138 /// SEPHS1 /// LOC168474	chr10:p13 /// chr7:q11.21	0.761422	0.0258752	22929 /// 7697 /// 168474
GE59832	GATA3	chr10:p14	0.656909	0.000262319	2625
GE62171	ECHDC3	chr10:p14	1.47351	0.000673272	79746
GE56532	TAF3	chr10:p14	0.816224	0.00989686	83860
GE667302	NA	chr10:p14	0.789357	0.0209391	NA
GE862934	NA	chr10:p14	1.26103	0.0209999	NA
GE892578	NA	chr10:p14	1.11302	0.0210273	NA
GE88182	PRKCQ	chr10:p15.1	0.777961	0.00295904	5588
GE55462	C10orf18	chr10:p15.1	0.813665	0.0274557	54906
GE80333	RBM17	chr10:p15.1	0.826267	0.0331782	84991
GE681697	NA	chr10:p15.1	0.687167	0.00108805	NA
GE60106	ZMYND11	chr10:p15.3	0.77357	0.000882401	10771
GE61123	ZNF239	chr10:q11.21	0.804969	0.0148295	8187
GE87348	FXYD4	chr10:q11.21	1.29346	0.0100996	53828
GE628556	NA	chr10:q11.21	1.20438	0.00257944	NA
GE896063	NA	chr10:q11.21	1.13541	0.00657062	NA
GE495360	LOC100133089	chr10:q11.21 /// chr10:q11.23	0.800836	0.0175126	100133089
GE577671	NA	chr10:q11.22	1.17511	0.00809095	NA
GE779481	NA	chr10:q11.22	1.19293	0.0399186	NA
GE906439	NA	chr10:q11.22	1.09517	0.0486872	NA
GE838986	NA	chr10:q11.22 /// chr10:q11.23	0.839813	0.0346374	NA
GE79317	MSMB	chr10:q11.23	1.53258	0.00446144	4477
GE53391	CSTF2T	chr10:q11.23	0.78009	0.0137056	23283
GE58307	PARG /// AGAP6 /// LOC727726	chr10:q11.23	0.867746	0.0289098	8505 /// 727726 /// 414189
GE547428	NA	chr10:q11.23	0.738928	0.0280087	NA
GE876174	NA	chr10:q11.23	0.858523	0.0354122	NA
GE555491	NA	chr10:q11.23 /// chr10:q22.2	0.800731	0.0179963	NA
GE899958	NA	chr10:q21.1	1.29311	0.0282739	NA
GE58941	ANK3	chr10:q21.2	0.702269	0.000521494	288
GE56183	ARID5B	chr10:q21.2	0.781624	0.0391856	84159
GE56152	ADO	chr10:q21.2	0.803907	0.0436436	84890
GE652429	NA	chr10:q21.2	0.624414	5.02e-05	NA
GE710523	NA	chr10:q21.2	0.716785	0.00600266	NA
GE62653	SLC25A16	chr10:q21.3	0.826232	0.0286116	8034
GE79125	SIRT1	chr10:q21.3	0.809515	0.0478572	23411
GE53863	KIAA1279	chr10:q21.3	0.78406	0.0233381	26128
GE57414	SPOCK2	chr10:q22.1	0.717689	0.00148142	9806
GE88496	C10orf104	chr10:q22.1	0.885706	0.0153951	119504
GE632090	NA	chr10:q22.1	1.192	0.00488722	NA
GE797595	NA	chr10:q22.1	1.18489	0.0411885	NA
GE82287	NA	chr10:q22.1	1.09707	0.0450181	NA
GE608979	NA	chr10:q22.1	1.13732	0.0489276	NA
GE59641	PLAU	chr10:q22.2	1.32039	0.0136027	5328
GE57908	PPP3CB	chr10:q22.2	0.739153	0.0138633	5532
GE53683	DUSP13	chr10:q22.2	1.37477	0.00588667	51207
GE87594	ZNF503 /// LOC439985	chr10:q22.2	1.21512	0.0409816	439985
GE903810	NA	chr10:q22.2	1.34911	0.000271489	NA
GE729127	NA	chr10:q22.2	1.3649	0.0128407	NA
GE511566	NA	chr10:q22.2	1.26084	0.0242949	NA
GE803049	S100A11	chr10:q22.2 /// chr1:q21.3	1.27228	0.0136004	6282
GE62201	C10orf11	chr10:q22.2 /// chr10:q22.3	1.2415	0.0263055	83938
GE640205	NA	chr10:q22.3	1.43197	0.000709908	NA
GE593012	NA	chr10:q22.3	1.30473	0.00365812	NA
GE487739	NA	chr10:q22.3	1.31285	0.0314457	NA
GE634170	NA	chr10:q22.3	0.803447	0.0412449	NA
GE81698	SFTPA1B /// SFTPA2B /// SFTPA1 /// SFTPA2	chr10:q22.3 /// chr6:p21.1	1.19021	0.00329818	653509 /// 6436 /// 6435 /// 729238
GE53783	KIAA1128	chr10:q23.1	0.688891	0.0179072	54462
GE532967	NA	chr10:q23.2	1.31179	0.0023725	NA
GE777227	NA	chr10:q23.2	0.770068	0.0431688	NA
GE60368	BMPR1A /// LOC283155 /// LOC100132592	chr10:q23.2 /// chr11:q24.1	0.81804	0.000803612	100132592 /// 657 /// 283155
GE546091	ACTA2	chr10:q23.31	0.783906	0.046493	59
GE59650	IFIT1	chr10:q23.31	1.73268	0.0258198	3434
GE61107	IFIT3	chr10:q23.31	1.66551	0.00486807	3437
GE572841	ANKRD22	chr10:q23.31	1.52277	3.87e-05	118932
GE515051	NA	chr10:q23.31	1.16727	0.00297467	NA
GE79043	TNKS2	chr10:q23.32	0.78677	0.0410379	80351
GE59407	ALDH18A1	chr10:q23.33	0.786811	0.0106635	5832
GE59546	PDLIM1	chr10:q23.33	0.900029	0.0434006	9124
GE62046	TCTN3	chr10:q23.33	0.813198	0.0134191	26123
GE82833	ENTPD1 /// LOC100127889	chr10:q23.33	0.891079	0.0265682	100127889 /// 953
GE759532	CC2D2B /// LOC100131720	chr10:q23.33	1.35504	0.00205315	387707 /// 100131720
GE633332	NA	chr10:q23.33	1.20658	0.0106941	NA
GE581767	NA	chr10:q23.33	0.846452	0.0134783	NA
GE903945	NA	chr10:q23.33	1.28859	0.0183036	NA
GE679318	NA	chr10:q23.33	1.16872	0.0320462	NA
GE55612	TM9SF3	chr10:q24.1	0.826695	0.0360689	56889
GE832778	NA	chr10:q24.1	1.28798	0.00691271	NA
GE806733	NA	chr10:q24.1	1.27322	0.0445303	NA
GE732434	NA	chr10:q24.1 /// chr15:q26.3	1.18287	0.01746	NA
GE53652	DNMBP	chr10:q24.2	0.885844	0.038157	23268
GE55564	SEMA4G	chr10:q24.31	1.10751	0.0319769	57715
GE763447	LOC25845 /// C10orf75	chr10:q24.31 /// chr5:p15.33	0.827	0.00205204	25845 /// 90271
GE80024	BTRC	chr10:q24.32	0.807303	0.00753483	8945
GE56992	BTRC	chr10:q24.32	0.881212	0.0325623	8945
GE57115	NOLC1	chr10:q24.32	0.777323	0.00645112	9221
GE548927	NT5C2	chr10:q24.32	1.33709	0.0220638	22978
GE844801	NA	chr10:q25.1	1.19207	0.00289435	NA
GE857156	NA	chr10:q25.1	1.29428	0.00620392	NA
GE522904	NA	chr10:q25.1	1.16763	0.0178214	NA
GE901857	NA	chr10:q25.1	1.22692	0.0489276	NA
GE56202	PDCD4	chr10:q25.2	0.790356	0.0209273	92482
GE528942	NA	chr10:q25.2	0.690524	9.41e-06	NA
GE58284	ABLIM1	chr10:q25.3	0.596585	1.26e-06	3983
GE79162	TRUB1	chr10:q25.3	0.858126	0.0389455	142940
GE490231	NA	chr10:q25.3	0.716015	0.000180189	NA
GE55700	SEC23IP	chr10:q26.11	0.823521	0.0348281	11196
GE53628	INPP5F	chr10:q26.11	0.809898	0.0187752	22876
GE56785	BRWD2	chr10:q26.12	1.0996	0.0359546	55717
GE547833	NA	chr10:q26.12	1.10218	0.00816025	NA
GE79387	HTRA1	chr10:q26.13	1.84572	0.00019892	5654
GE56985	PLEKHA1	chr10:q26.13	0.624687	5.07e-05	59338
GE56633	PLEKHA1	chr10:q26.13	0.684856	0.00672224	59338
GE82697	IKZF5	chr10:q26.13	0.834007	0.0101287	64376
GE83013	C10orf88	chr10:q26.13	0.79167	0.0319954	80007
GE553377	FAM24A /// FAM24B	chr10:q26.13	0.87197	0.0349013	196792 /// 118670
GE525788	NA	chr10:q26.13	0.843946	0.0115394	NA
GE665673	NA	chr10:q26.13	1.25993	0.0288261	NA
GE61452	C10orf137	chr10:q26.13 /// chr10:q26.2	0.790187	0.0134191	26098
GE799933	NA	chr10:q26.2	1.19232	0.00599042	NA
GE58612	CALY	chr10:q26.3	1.13688	0.0209273	50632
GE849768	NA	chr10:q26.3	0.774376	0.0443156	NA
GE54049	BNIP3	chr10:q26.3 /// chr14:q12	0.732759	0.0017023	664
GE62642	MYBPC3	chr11:p11.2	1.28756	0.00270472	4607
GE54108	TP53I11	chr11:p11.2	1.2183	0.0421348	9537
GE57218	CKAP5	chr11:p11.2	0.869438	0.0323534	9793
GE81543	NR1H3	chr11:p11.2	1.17697	0.00819057	10062
GE79756	NUP160	chr11:p11.2	0.773996	0.0117627	23279
GE56726	FNBP4	chr11:p11.2	0.783329	0.00292259	23360
GE82804	C11orf49	chr11:p11.2	0.844238	0.0319705	79096
GE706697	NA	chr11:p11.2	1.27367	0.0299236	NA
GE666860	NA	chr11:p12 /// chr22:q13.2	1.20792	0.0181303	NA
GE81573	CAPRIN1	chr11:p13	0.801167	0.0303835	4076
GE55964	FBXO3	chr11:p13	0.838595	0.0127321	26273
GE62310	NAT10	chr11:p13	0.808178	0.00732292	55226
GE82790	PRRG4	chr11:p13	1.2248	0.017905	79056
GE56271	DNAJC24	chr11:p13	0.722436	0.00577203	120526
GE549804	NA	chr11:p13	0.796698	0.0134783	NA
GE811968	SVIP	chr11:p14.3	0.684082	0.00136045	258010
GE632399	NA	chr11:p14.3 /// chr3:p13	0.804066	0.0215569	NA
GE81171	PIK3C2A	chr11:p15.1	1.1265	0.00591741	5286
GE53656	HPS5	chr11:p15.1	0.811405	0.0203519	11234
GE79157	TEAD1	chr11:p15.2	1.25192	0.000261049	7003
GE61483	RRAS2	chr11:p15.2	0.7316	0.00217741	22800
GE81777	RRAS2	chr11:p15.2	0.722835	0.00291888	22800
GE619010	NA	chr11:p15.2	1.32377	0.00138612	NA
GE82847	NA	chr11:p15.2	0.814753	0.00303277	NA
GE808231	NA	chr11:p15.2	1.16471	0.00813788	NA
GE84504	NA	chr11:p15.2	0.848412	0.0394657	NA
GE61376	EIF4G2	chr11:p15.3	0.682215	0.0122309	1982
GE57280	CTR9	chr11:p15.3	0.853164	0.0346374	9646
GE607948	NA	chr11:p15.3	1.27973	0.00195866	NA
GE583719	NA	chr11:p15.3	1.27232	0.0136842	NA
GE57800	APBB1	chr11:p15.4	0.746338	0.0016564	322
GE59411	NAP1L4	chr11:p15.4	0.729232	0.00394012	4676
GE59845	RRM1	chr11:p15.4	0.805559	0.00843864	6240
GE58017	TRIM21	chr11:p15.4	1.2221	0.0488976	6737
GE81274	WEE1	chr11:p15.4	0.731141	0.00741438	7465
GE79576	IPO7	chr11:p15.4	0.735799	0.0202724	10527
GE58708	CYB5R2	chr11:p15.4	1.43768	0.00874076	51700
GE88472	PRKCDBP	chr11:p15.4	1.34339	0.00106666	112464
GE537576	OR52B4	chr11:p15.4	1.19563	0.0463231	143496
GE82860	NA	chr11:p15.4	0.875422	0.0123993	NA
GE802408	NA	chr11:p15.4	1.2964	0.0156304	NA
GE783265	NA	chr11:p15.4	1.12612	0.0216132	NA
GE745801	NA	chr11:p15.4	1.29966	0.036693	NA
GE838267	NA	chr11:p15.4	1.17769	0.0494266	NA
GE79183	IGF2 /// INS	chr11:p15.5	1.20256	0.00243653	3481 /// 3630
GE782559	IGF2 /// INS	chr11:p15.5	1.20256	0.00243653	3481 /// 3630
GE59820	PNPLA2	chr11:p15.5	0.857677	0.0392751	57104
GE62087	SIGIRR	chr11:p15.5	0.77994	0.017905	59307
GE80764	H19	chr11:p15.5	1.44507	0.0129292	283120
GE85790	ANO9	chr11:p15.5	0.7969	0.0404738	338440
GE860457	NA	chr11:p15.5	1.17225	0.0303835	NA
GE79357	NA	chr11:p15.5	1.16924	0.0497919	NA
GE61906	SERPING1	chr11:q12.1	1.76598	0.00167358	710
GE58499	TIMM10	chr11:q12.1	1.27217	0.0188087	26519
GE81866	SLC43A3	chr11:q12.1	1.19931	0.0266255	29015
GE556678	LOC341112	chr11:q12.1	1.18584	0.0145065	341112
GE819332	NA	chr11:q12.1	1.26349	0.00402086	NA
GE876612	NA	chr11:q12.1	1.15134	0.0145249	NA
GE489948	MS4A6A	chr11:q12.1 /// chr11:q12.2	1.25942	0.0386648	64231
GE59689	MS4A1	chr11:q12.2	0.517152	6.94e-06	931
GE555486	DKFZP434K028	chr11:q12.2	0.903971	0.0422489	26070
GE55215	PRPF19	chr11:q12.2	0.716592	0.0363325	27339
GE54606	MS4A4A	chr11:q12.2	1.51102	0.00202097	51338
GE63137	MS4A4A	chr11:q12.2	1.22167	0.0204786	51338
GE55543	TMEM132A	chr11:q12.2	1.16225	0.0172267	54972
GE55743	WDR74	chr11:q12.3	0.841742	0.031575	54663
GE86104	AHNAK	chr11:q12.3	0.671949	0.000859129	79026
GE58091	AHNAK	chr11:q12.3	0.654118	0.000883635	79026
GE62816	ASRGL1	chr11:q12.3	1.27245	0.0144794	80150
GE87020	TTC9C	chr11:q12.3	0.893262	0.0266246	283237
GE82584	LTBP3	chr11:q13.1	0.689997	0.000517849	4054
GE59164	VEGFB	chr11:q13.1	0.766434	0.00409432	7423
GE80109	VEGFB	chr11:q13.1	0.822174	0.0340133	7423
GE55190	RPS6KA4	chr11:q13.1	1.23841	0.00812676	8986
GE58376	KCNK7	chr11:q13.1	1.16539	0.0349013	10089
GE58119	STIP1	chr11:q13.1	0.819752	0.0371846	10963
GE482009	FAM89B	chr11:q13.1	1.20817	0.0118562	23625
GE55534	SSH3	chr11:q13.1	1.16787	0.0427349	54961
GE62129	CD248	chr11:q13.1	0.661194	7.72e-08	57124
GE82766	LRFN4	chr11:q13.1	1.26936	0.0360689	78999
GE82892	C11orf80	chr11:q13.1	0.744974	0.00984282	79703
GE83379	BANF1 /// EIF1AD	chr11:q13.1	1.19361	0.000920237	84285
GE635968	CATSPER1	chr11:q13.1	1.22025	0.000637442	117144
GE87125	NCRNA00084	chr11:q13.1	0.722424	0.0338537	283131
GE487204	NA	chr11:q13.1	0.757751	0.00018358	NA
GE676041	NA	chr11:q13.1	1.1744	0.00344461	NA
GE897528	NA	chr11:q13.1	1.29694	0.0096682	NA
GE572305	NA	chr11:q13.1	0.82982	0.010703	NA
GE868025	NA	chr11:q13.1	1.17428	0.0115187	NA
GE542376	NA	chr11:q13.1	1.17908	0.0136668	NA
GE58922	ALDH3B1	chr11:q13.2	1.18951	0.00526904	221
GE644523	NA	chr11:q13.2	0.783914	0.0488386	NA
GE61097	FOLR2	chr11:q13.4	1.37708	0.00117902	2350
GE81605	NUMA1	chr11:q13.4	0.832222	0.0214613	4926
GE570344	PGM2L1	chr11:q13.4	0.823718	0.0288537	283209
GE799985	DNAJB13	chr11:q13.4	1.11944	0.0117054	374407
GE81933	RAB30	chr11:q14.1	0.602183	0.000150868	27314
GE58550	C11orf67	chr11:q14.1	1.19293	0.0107325	28971
GE61346	CREBZF	chr11:q14.1	0.787311	0.0218687	58487
GE82604	CREBZF	chr11:q14.1	0.840299	0.03261	58487
GE87826	NARS2	chr11:q14.1	0.895891	0.0182235	79731
GE576659	NA	chr11:q14.1	1.38759	0.00989326	NA
GE474424	NA	chr11:q14.1	1.38582	0.0142182	NA
GE906804	NA	chr11:q14.1	1.33199	0.0334795	NA
GE878844	NA	chr11:q14.1	0.835814	0.0353211	NA
GE524491	INTS4 /// FLJ25037	chr11:q14.1 /// chr7:q11.21	0.864755	0.0258623	92105 /// 285905
GE88033	TMEM135	chr11:q14.2	0.767948	0.0179913	65084
GE572426	NA	chr11:q14.2	1.14794	0.0118562	NA
GE668473	NA	chr11:q14.2	1.11699	0.0267011	NA
GE58463	CHORDC1	chr11:q14.3	0.741222	0.00604172	26973
GE61868	MTMR2	chr11:q21	0.764807	0.00389007	8898
GE86546	CEP57	chr11:q21	0.813539	0.0442698	9702
GE54243	SFRS2B	chr11:q21	0.687687	0.000239745	10929
GE63081	TAF1D	chr11:q21	0.828981	0.00222353	79101
GE62889	LOC642897	chr11:q21	0.766772	0.00583845	642897
GE798931	NA	chr11:q21	1.25392	0.00079	NA
GE592449	NA	chr11:q21	1.25356	0.00156596	NA
GE730727	NA	chr11:q21	1.16043	0.00589535	NA
GE711944	NA	chr11:q21	1.15869	0.0127216	NA
GE765811	NA	chr11:q21	1.14847	0.0244302	NA
GE59760	PGR	chr11:q22.1	1.12394	0.0409816	5241
GE58248	BIRC3	chr11:q22.2	0.579808	0.000122877	330
GE83680	TMEM123	chr11:q22.2	0.78197	0.00515588	114908
GE80884	ATM	chr11:q22.3	0.815105	0.0227294	472
GE56305	CASP4	chr11:q22.3	1.24477	0.0386833	837
GE59046	CASP5	chr11:q22.3	1.22306	0.0296487	838
GE81391	DDX10	chr11:q22.3	0.864849	0.0353323	1662
GE82168	SLC35F2	chr11:q22.3	0.725072	0.000558424	54733
GE56239	AASDHPPT	chr11:q22.3	0.756139	0.0160866	60496
GE88215	ALKBH8	chr11:q22.3	0.709553	0.0284678	91801
GE631394	CASP12	chr11:q22.3	0.863151	0.0418652	120329
GE648887	NA	chr11:q22.3	1.43806	0.00080373	NA
GE632615	NA	chr11:q22.3	1.57453	0.00286389	NA
GE589098	NA	chr11:q22.3	1.33273	0.019636	NA
GE86189	PYROXD1 /// LOC642732	chr11:q22.3 /// chr12:p12.1	0.84284	0.0258623	642732 /// 79912
GE60238	DLAT	chr11:q23.1	0.787886	0.0242949	1737
GE57234	IL18	chr11:q23.1	1.23113	0.0120275	3606
GE80019	PPP2R1B	chr11:q23.1	0.76565	0.00313815	5519
GE87114	ALG9	chr11:q23.1	0.814969	0.0316901	79796
GE714819	NA	chr11:q23.1	0.682545	0.0058714	NA
GE478557	NA	chr11:q23.1	1.17811	0.0109784	NA
GE56468	KCTD9 /// LOC728291	chr11:q23.1 /// chr8:p21.2	0.808157	0.0470427	728291 /// 54793
GE60506	CD3E	chr11:q23.3	0.733062	0.000203454	916
GE83495	BUD13	chr11:q23.3	0.869327	0.0149163	84811
GE88691	TMEM25	chr11:q23.3	0.791484	0.00568322	84866
GE476896	NA	chr11:q23.3	0.677285	0.00154886	NA
GE724118	NA	chr11:q23.3	1.14278	0.00443079	NA
GE822111	NA	chr11:q23.3	0.846131	0.048956	NA
GE82951	C11orf63	chr11:q24.1	0.856087	0.0216977	79864
GE533265	NA	chr11:q24.1	1.30924	0.010443	NA
GE87115	C11orf61	chr11:q24.2	0.78093	0.00515588	79684
GE83532	TBRG1	chr11:q24.2	0.778664	0.00577203	84897
GE728241	hCG	chr11:q24.2	1.23938	0.00270472	100169851
GE87039	CDON /// LOC338667	chr11:q24.2	0.65303	0.0299236	338667 /// 50937
GE55851	ETS1	chr11:q24.3	0.669776	0.00101618	2113
GE498575	ETS1	chr11:q24.3	0.720291	0.00284539	2113
GE58187	FLI1	chr11:q24.3	0.763253	0.0468696	2313
GE499797	C11orf45	chr11:q24.3	1.17349	0.0159066	219833
GE903807	NA	chr11:q24.3	1.12166	0.0284678	NA
GE85413	NA	chr11:q25	0.796874	0.00563433	NA
GE59412	IPO8	chr12:p11.21	0.814824	0.00549719	10526
GE61542	FAM60A	chr12:p11.21	0.842586	0.0031448	58516
GE56693	DENND5B	chr12:p11.21	0.760796	0.00268495	160518
GE733914	NA	chr12:p11.21	0.754879	0.000137688	NA
GE854316	NA	chr12:p11.21	1.32837	0.00562955	NA
GE694383	NA	chr12:p11.21	0.762043	0.00815205	NA
GE557109	NA	chr12:p11.21	1.2494	0.0223507	NA
GE752620	OVOS2 /// OVOS	chr12:p11.21 /// chr12:p13.31	1.12092	0.0318644	144203 /// 408186
GE56042	KLHDC5	chr12:p11.22	0.78906	0.016369	57542
GE796898	NA	chr12:p11.22	1.29961	0.0101287	NA
GE787505	NA	chr12:p11.23	0.827678	0.00645112	NA
GE833861	NA	chr12:p11.23	1.28213	0.0402049	NA
GE80813	LDHB	chr12:p12.1	0.758174	0.0196313	3945
GE56424	ETNK1	chr12:p12.1	0.694595	0.019711	55500
GE78951	CMAS	chr12:p12.1	0.769353	0.0332847	55907
GE85295	NA	chr12:p12.1	0.809762	0.0219362	NA
GE80049	MGST1	chr12:p12.3	1.39879	0.00189681	4257
GE88403	AEBP2	chr12:p12.3	0.807364	0.0261301	121536
GE85127	NA	chr12:p12.3	1.38553	5.02e-05	NA
GE853728	NA	chr12:p12.3	0.80091	0.0375507	NA
GE53755	WBP11 /// WBP11P1	chr12:p12.3 /// chr18:q12.1	0.785391	0.00301957	441818 /// 51729
GE81344	CDKN1B	chr12:p13.1	0.700287	0.00433331	1027
GE54338	CREBL2	chr12:p13.1	0.818713	0.0250482	1389
GE61577	DDX47	chr12:p13.1	0.791358	0.0133218	51202
GE55826	ATF7IP	chr12:p13.1	0.801505	0.00497793	55729
GE58639	LOC100132368	chr12:p13.1	1.14989	0.0349298	100132368
GE749891	NA	chr12:p13.1	1.71972	0.00550356	NA
GE54957	CLEC1A	chr12:p13.2	1.30126	0.0022418	51267
GE61015	NA	chr12:p13.2	0.616411	0.000185132	NA
GE83989	NA	chr12:p13.2	1.25158	0.0122469	NA
GE695948	NA	chr12:p13.2	0.7329	0.0331622	NA
GE59287	C3AR1	chr12:p13.31	1.26085	0.0223879	719
GE61298	CD27 /// LOC678655	chr12:p13.31	0.632602	3.6e-06	939
GE85669	PHC1 /// M6PR	chr12:p13.31	0.773453	0.00310022	1911
GE61367	ENO2	chr12:p13.31	0.795577	0.00960943	2026
GE60372	CD163	chr12:p13.31	1.5478	0.000108666	9332
GE61106	CLEC4E	chr12:p13.31	1.4426	0.00128717	26253
GE61399	CLEC2D	chr12:p13.31	0.771895	0.0332822	29121
GE62678	LPAR5	chr12:p13.31	0.73612	0.000486007	57121
GE86516	C12orf57	chr12:p13.31	0.743158	0.0031448	113246
GE898811	CLEC4D	chr12:p13.31	1.47269	0.0349795	338339
GE568720	NA	chr12:p13.31	1.30032	0.000947867	NA
GE525759	NA	chr12:p13.31	0.787372	0.0057944	NA
GE519696	NA	chr12:p13.31	1.41811	0.0172762	NA
GE684903	NA	chr12:p13.31	1.15382	0.0450892	NA
GE57068	CCND2	chr12:p13.32	0.678576	8.39e-05	894
GE498993	CACNA1C	chr12:p13.33	1.11421	0.0316258	775
GE54396	TULP3	chr12:p13.33	0.812793	0.00446144	7289
GE85853	WNK1	chr12:p13.33	0.729467	0.0283986	65125
GE83253	C12orf32	chr12:p13.33	0.803536	0.0260172	83695
GE54076	FBXL14	chr12:p13.33	0.798465	0.00319128	144699
GE87047	NA	chr12:p13.33	0.813697	0.00937309	NA
GE57326	NELL2	chr12:q12	0.557429	2.84e-06	4753
GE890093	TWF1	chr12:q12	0.656874	0.023647	5756
GE798909	LRRK2	chr12:q12	1.28714	0.0240361	120892
GE612043	NA	chr12:q12	1.43206	0.000616462	NA
GE607530	NA	chr12:q12	1.46871	0.000958269	NA
GE636247	NA	chr12:q12	1.32487	0.00556834	NA
GE80132	FAM113B	chr12:q13.11	0.726394	0.00355721	91523
GE880067	NA	chr12:q13.11	0.683929	1.21e-05	NA
GE740178	NA	chr12:q13.11	1.09401	0.0328282	NA
GE84693	NA	chr12:q13.11	1.20431	0.037462	NA
GE57642	PRPH	chr12:q13.12	1.2154	0.00247458	5630
GE540643	PRPF40B /// FMNL3	chr12:q13.12	0.81547	0.00352772	91010 /// 25766
GE86372	NA	chr12:q13.12	0.846705	0.0275914	NA
GE735413	ACVRL1	chr12:q13.13	1.2514	0.0281966	94
GE59807	ATF1	chr12:q13.13	0.773893	0.0130682	466
GE85788	EIF4B	chr12:q13.13	0.904128	0.0205679	1975
GE81096	ELA1	chr12:q13.13	1.20125	0.0135971	1990
GE79606	IGFBP6	chr12:q13.13	0.803273	0.0162909	3489
GE54063	NPFF	chr12:q13.13	1.15273	0.0227308	8620
GE88718	ZNF385A	chr12:q13.13	1.16253	0.0277616	25946
GE79252	GPR84	chr12:q13.13	1.35666	0.000180138	53831
GE56274	LARP4	chr12:q13.13	0.827306	0.0478319	113251
GE87558	GRASP	chr12:q13.13	0.764286	0.00116472	160622
GE838758	NA	chr12:q13.13	0.842417	0.0127123	NA
GE622676	NA	chr12:q13.13	1.16063	0.0162256	NA
GE61263	CD63	chr12:q13.2	1.28794	0.00620392	967
GE81070	CDK2	chr12:q13.2	0.787074	0.00842589	1017
GE59881	DGKA	chr12:q13.2	0.697732	0.0167026	1606
GE57286	BLOC1S1	chr12:q13.2	1.2466	0.00765701	2647
GE54248	ITGA7	chr12:q13.2	1.24151	0.00544491	3679
GE62088	PDE1B	chr12:q13.2	1.28328	0.0108179	5153
GE53459	KIAA0748	chr12:q13.2	0.740814	0.00699338	9840
GE53458	FAM62A	chr12:q13.2	0.864337	0.00982539	23344
GE53760	IL23A	chr12:q13.2	0.73382	0.000107039	51561
GE79245	MYL6B	chr12:q13.2	1.15843	0.0296271	140465
GE53130	TMEM194A	chr12:q13.3	0.818346	0.0024807	23306
GE558561	MON2	chr12:q14.1	0.896425	0.0437836	23041
GE79634	MARCH9	chr12:q14.1	0.787979	0.011507	92979
GE574736	NA	chr12:q14.1	1.25993	0.00774165	NA
GE855444	NA	chr12:q14.1	1.24138	0.0116515	NA
GE867214	NA	chr12:q14.1	1.32904	0.0144056	NA
GE682910	NA	chr12:q14.1	1.20716	0.0238294	NA
GE816574	NA	chr12:q14.1	1.22583	0.0430964	NA
GE53416	TMEM5	chr12:q14.2	0.78951	0.00172151	10329
GE564499	XPOT	chr12:q14.2	0.816101	0.00686015	11260
GE53895	SRGAP1	chr12:q14.2	1.27556	0.0160167	57522
GE54336	XPOT	chr12:q14.2 /// chr7:p11.2	0.801717	0.000813018	11260
GE60230	PABPC1	chr12:q14.2 /// chr8:q22.3	0.852375	0.0264552	26986
GE767434	LOC100129940	chr12:q14.3	1.34305	0.00250774	100129940
GE607833	NA	chr12:q14.3	1.58101	0.0254677	NA
GE509608	NA	chr12:q14.3	0.846248	0.0266686	NA
GE58269	CPM	chr12:q15	1.22907	0.0346224	1368
GE56363	RAP1B	chr12:q15	0.733123	0.0273342	5908
GE60308	DYRK2	chr12:q15	0.777618	0.036774	8445
GE61626	NUP107	chr12:q15	0.779761	0.0174136	57122
GE869141	NA	chr12:q15	1.33095	0.000460015	NA
GE611404	NA	chr12:q15	1.35843	0.00555007	NA
GE86715	NA	chr12:q15	0.731458	0.0185304	NA
GE832699	NA	chr12:q15	1.23978	0.0422309	NA
GE86861	RAP1B	chr12:q15 /// chr9:p22.1	0.667964	0.010679	5908
GE55916	TMEM19	chr12:q21.1	0.852864	0.0284678	55266
GE58966	GLIPR1 /// KRR1	chr12:q21.2	1.31708	0.0372515	11010 /// 11103
GE88618	NA	chr12:q21.2	0.76944	0.000517849	NA
GE839301	NA	chr12:q21.2	0.842885	0.00507717	NA
GE628951	NA	chr12:q21.31	1.28033	0.00334454	NA
GE496471	NA	chr12:q21.31	1.16353	0.00468158	NA
GE83713	CEP290 /// C12orf29 /// TMTC3	chr12:q21.32	0.77021	0.00437448	91298 /// 80184 /// 160418
GE53090	CEP290 /// C12orf29 /// TMTC3	chr12:q21.32	0.741137	0.0113593	91298 /// 80184 /// 160418
GE56168	CEP290 /// C12orf29	chr12:q21.32 /// chr16:q21	0.6872	0.00677424	80184 /// 91298
GE904077	NA	chr12:q21.33	0.782494	0.00695623	NA
GE57912	NR2C1	chr12:q22	0.770912	0.00282148	7181
GE58686	CCDC41	chr12:q22	0.736117	0.0063687	51134
GE487798	NA	chr12:q22	0.617995	0.000278823	NA
GE898758	NA	chr12:q22	0.633793	0.000353186	NA
GE511859	NA	chr12:q22	0.777496	0.00469363	NA
GE482025	NA	chr12:q22	0.735003	0.0242949	NA
GE762912	NA	chr12:q22	1.27555	0.0246788	NA
GE867892	NA	chr12:q22	0.719482	0.0273773	NA
GE737071	NA	chr12:q22	1.29866	0.0335887	NA
GE871533	NA	chr12:q22	1.18825	0.0494408	NA
GE57455	GAS2L3	chr12:q23.1	1.13045	0.00255456	283431
GE61400	UTP20	chr12:q23.2	0.808765	0.00425838	27340
GE88554	DRAM	chr12:q23.2	1.21395	0.0423935	55332
GE53826	GNPTAB	chr12:q23.2	0.77409	0.0161432	79158
GE57335	CRY1	chr12:q23.3	0.742047	0.000688948	1407
GE53584	SART3	chr12:q23.3	0.82459	0.0132586	9733
GE531373	CHST11	chr12:q23.3	0.765248	0.0360689	50515
GE85971	RIC8B	chr12:q23.3	0.819802	0.0120991	55188
GE88348	POLR3B	chr12:q23.3	0.870063	0.0488386	55703
GE55891	C12orf23	chr12:q23.3	0.668153	0.00733064	90488
GE509309	BTBD11	chr12:q23.3	0.764281	0.0175126	121551
GE490675	NA	chr12:q23.3	0.753484	0.00466343	NA
GE874529	NA	chr12:q23.3	0.834745	0.0105067	NA
GE59730	UNG	chr12:q24.11	0.821124	0.0400506	7374 /// 121642
GE58710	ANAPC7	chr12:q24.11	0.760447	0.000637315	51434
GE539055	NA	chr12:q24.12	0.820759	0.0175126	NA
GE86382	C12orf30	chr12:q24.13	0.887722	0.0118562	80018
GE87189	SDSL	chr12:q24.13	1.29193	0.00112725	113675
GE87779	NA	chr12:q24.13	0.821052	0.00588667	NA
GE58970	NOS1	chr12:q24.22	1.19537	0.0284678	4842
GE83656	FBXO21	chr12:q24.22	0.800429	0.00435544	23014
GE823191	FLJ42957	chr12:q24.22	1.4056	0.00191827	400077
GE85862	NA	chr12:q24.22	0.785184	0.0072954	NA
GE799668	NA	chr12:q24.22	1.26094	0.0127321	NA
GE83987	NA	chr12:q24.22	1.15545	0.0336117	NA
GE79047	PEBP1	chr12:q24.23	0.810119	0.0370287	5037
GE57576	RFC5	chr12:q24.23	0.823662	0.0327988	5985
GE80731	CCDC64	chr12:q24.23	0.727734	0.013962	92558
GE850149	NA	chr12:q24.23	0.85344	0.024453	NA
GE675720	NA	chr12:q24.23	1.13056	0.0398221	NA
GE79562	BCL7A	chr12:q24.31	0.620354	2.51e-05	605
GE84992	P2RX7	chr12:q24.31	1.39927	3.82e-05	5027
GE58309	DENR	chr12:q24.31	0.825656	0.0437447	8562
GE493990	HIP1R	chr12:q24.31	0.754252	0.000335094	9026
GE53366	HIP1R	chr12:q24.31	0.783435	0.00173764	9026
GE79821	TMED2	chr12:q24.31	0.759629	0.0386205	10959
GE54820	ATP6V0A2	chr12:q24.31	0.876846	0.00606262	23545
GE55828	SBNO1	chr12:q24.31	0.800908	0.0114991	55206
GE83042	FLJ13769	chr12:q24.31	0.816857	0.00335514	80079
GE79745	FBXL10	chr12:q24.31	0.822671	0.0104098	84678
GE62940	C12orf65	chr12:q24.31	0.725501	0.000189874	91574
GE86902	MORN3	chr12:q24.31	0.849837	0.0257595	283385
GE883006	NA	chr12:q24.31	0.792641	0.00215499	NA
GE694403	NA	chr12:q24.31	1.20064	0.0199955	NA
GE85656	NA	chr12:q24.31	0.833504	0.0335899	NA
GE668543	NA	chr12:q24.32	1.14807	0.0101405	NA
GE61085	ZNF26	chr12:q24.33	0.807618	0.037098	7574
GE737833	NA	chr12:q24.33	0.772135	0.00399174	NA
GE57092	FGF9	chr13:q12.11	0.691463	0.0178214	2254
GE55923	PSPC1	chr13:q12.11	0.828841	0.0224464	55269
GE82694	XPO4	chr13:q12.11	0.720897	0.000468212	64328
GE52977	LOC642395	chr13:q12.11	1.11042	0.0435047	642395
GE62306	SACS	chr13:q12.12	0.68179	0.0293108	26278
GE59460	MIPEP /// PCOTH	chr13:q12.12	0.832365	0.000262319	542767 /// 4285
GE485473	NA	chr13:q12.12	1.11048	0.0405924	NA
GE60102	CDK8	chr13:q12.13	0.824228	0.00778923	1024
GE55193	RNF6	chr13:q12.13	0.747002	0.0303835	6049
GE846678	NA	chr13:q12.13	1.1625	0.0292994	NA
GE733529	NA	chr13:q12.13	1.19624	0.0368559	NA
GE58857	FLT3	chr13:q12.2	1.34257	0.00136159	2322
GE59840	USPL1	chr13:q12.3	0.585841	2.72e-06	10208
GE81663	HSPH1	chr13:q12.3	0.689374	0.000692407	10808
GE86118	NA	chr13:q12.3	0.776155	0.0175126	NA
GE578045	NA	chr13:q13.1	1.10073	0.0276378	NA
GE498653	NA	chr13:q13.2	1.12974	0.0327747	NA
[truncated: 954 more rows]
