# Supplementary material for: Transcriptional Profiling of Human Familial Longevity Indicates a Role for ASF1A and IL7R
Source: PLoS One. 2012 Jan 11;7(1):e27759. doi: 10.1371/journal.pone.0027759 (PMC3256132; doi:10.1371/journal.pone.0027759)
Supplement: Table S3 — List of probes of which the gene expression changes with age significantly differed between offspring and controls. A total of 360 probes whose expression level changed significantly with age between offspring and controls (regression modeling with FDR multiple testing correction) are shown. “FC” indicates the fold change between offspring and controls per 10 years; a FC above 1 indicates a larger slope of expression as a function of age in offspring, a FC below 1 indicates a larger slope of expression as a function of age in the controls. MULTIPLE indicates a probe annotated to more than 3 chromosomal locations. (XLS) [file pone.0027759.s004.xls]

## Sheet: Suppl Table 3
ProbeID	Gene Symbol	Gene Description	CytoBand	FC	FDR	EntrezGeneID
GE556193	NA		1p21.2	0.657413	0.085841	NA
GE56322	ZZZ3	Zinc finger, ZZ-type containing 3	1p31.1	0.667999	0.0867764	26009
GE563030	LOC645757	Hypothetical LOC645757	1p32.1	0.752644	0.0758635	645757
GE62870	HOOK1	Hook homolog 1 (Drosophila)	1p32.1	0.707957	0.0758635	51361
GE62571	ZCCHC11	Zinc finger, CCHC domain containing 11	1p32.3	0.753209	0.0895581	23318
GE714254	NA		1p32.3	0.756131	0.0994216	NA
GE87935	C1orf109	Chromosome 1 open reading frame 109	1p34.3	0.726807	0.0891711	54955
GE87936	C1orf109	Chromosome 1 open reading frame 109	1p34.3	0.822399	0.0776769	54955
GE53199	OTUD3	OTU domain containing 3	1p36.13	0.795227	0.0895581	23252
GE81461	FRAP1	FK506 binding protein 12-rapamycin associated protein 1	1p36.22	0.78532	0.0999755	2475
GE79706	SLC25A33	Solute carrier family 25, member 33	1p36.22	0.773438	0.0980358	84275
GE57513	LOC100129534		1p36.33	0.717397	0.0758635	100129534
GE84138	PDE4DIP /// C1orf152	Phosphodiesterase 4D interacting protein (myomegalin) /// Chromosome 1 open reading frame 152	1q21.1	0.670188	0.0867764	9659 /// 767846
GE822525	NA		1q21.1	0.747353	0.0947111	NA
GE57334	S100A12	S100 calcium binding protein A12	1q21.3	0.64462	0.0898268	6283
GE57779	LY9	Lymphocyte antigen 9	1q23.3	0.735427	0.084185	4063
GE848421	NA		1q25.2	0.674453	0.0921762	NA
GE513511	NA		1q25.2	0.729588	0.099587	NA
GE658620	NA		1q32.1	0.769588	0.0821741	NA
GE60286	PIK3C2B	Phosphoinositide-3-kinase, class 2, beta polypeptide	1q32.1	0.705031	0.0786765	5287
GE53017	TRAF5	TNF receptor-associated factor 5	1q32.3	0.734183	0.0880386	7188
GE59356	NVL	Nuclear VCP-like	1q42.11	0.771688	0.0867764	4931
GE81822	PYCR2	Pyrroline-5-carboxylate reductase family, member 2	1q42.12	0.745472	0.0776769	29920
GE61730	TARBP1	TAR (HIV-1) RNA binding protein 1	1q42.2	0.782295	0.0758635	6894
GE702725	NA		1q43	0.76355	0.0954243	NA
GE501739	NA		1q43	0.468673	0.0758635	NA
GE87276	C1orf71	Chromosome 1 open reading frame 71	1q44	0.705669	0.0867764	163882
GE82257	PTCD3 /// SNORD94	Pentatricopeptide repeat domain 3	2p11.2	0.723733	0.0758635	55037 /// 692225
GE732995	NA		2p11.2	0.688305	0.0895581	NA
GE481282	LOC129293	Hypothetical protein LOC129293	2p11.2	0.664278	0.0758635	129293
GE59208	SMYD5	SMYD family member 5	2p13.2 /// 9q33.3	0.740413	0.0877926	10322
GE53060	ALMS1	Alstrom syndrome 1	2p13.2	0.805128	0.0895581	7840
GE53801	PAIP2B	Poly(A) binding protein interacting protein 2B	2p13.3	0.79488	0.089776	400961
GE62981	MPHOSPH10	M-phase phosphoprotein 10 (U3 small nucleolar ribonucleoprotein)	2p13.3	0.71322	0.0867764	10199
GE57254	SERTAD2	SERTA domain containing 2	2p14	0.78943	0.0980358	9792
GE88857	PCYOX1	Prenylcysteine oxidase 1	2p14	0.754517	0.0928347	51449
GE571517	NA		2p14	0.670445	0.0778854	NA
GE839149	NA		2p14	0.793793	0.0895581	NA
GE62759	MAP4K3	Mitogen-activated protein kinase kinase kinase kinase 3	2p22.1	0.750236	0.0778854	8491
GE87058	LBH	Limb bud and heart development homolog (mouse)	2p23.1	0.712853	0.0848378	81606
GE57317	LPIN1	Lipin 1	2p25.1	0.72323	0.0980358	23175
GE55872	POLR1B	Polymerase (RNA) I polypeptide B, 128kDa	2q13	0.745664	0.0895581	84172
GE855669	NA		2q22.3	0.634016	0.0758635	NA
GE725553	NA		2q24.1	0.742258	0.0758635	NA
GE682230	NA		2q24.1	0.705062	0.0758635	NA
GE54492	MTX2	Metaxin 2	2q31.1	0.73061	0.0936995	10651
GE685260	NA		2q31.3	0.772062	0.0778854	NA
GE489842	NA		2q33.1	0.634745	0.0758635	NA
GE85898	ABI2	Abl interactor 2	2q33.2	0.689047	0.0776769	10152
GE88074	NA		2q33.3	0.785171	0.0787749	NA
GE60288	LANCL1	LanC lantibiotic synthetase component C-like 1 (bacterial)	2q34	0.659435	0.0895581	10314
GE860828	NA		2q35	0.739565	0.0778854	NA
GE79501	EPHA4	EPH receptor A4	2q36.1	0.700605	0.0895581	2043
GE55408	DOCK10	Dedicator of cytokinesis 10	2q36.2	0.733351	0.0999755	55619
GE59621	SNED1 /// MTERFD2	Sushi, nidogen and EGF-like domains 1 /// MTERF domain containing 2	2q37.3	0.753142	0.0895581	130916
GE56454	PASK	PAS domain containing serine/threonine kinase	2q37.3	0.768607	0.0895581	23178
GE87261	NA		2q37.3	0.800037	0.0980358	NA
GE584322	NA		3p14.3	0.724419	0.0867764	NA
GE86445	KIF15 /// TMEM42	Kinesin family member 15 /// Transmembrane protein 42	3p21.31	0.708347	0.0778854	131616
GE54617	RBM6	RNA binding motif protein 6	3p21.31	0.814576	0.0980358	10180
GE552315	ALS2CL	ALS2 C-terminal like	3p21.31	0.813989	0.0999755	259173
GE62354	ACVR2B	Activin A receptor, type IIB	3p22.2	0.650965	0.0867764	93
GE550510	NR1D2	Nuclear receptor subfamily 1, group D, member 2	3p24.2	0.757738	0.0867764	9975
GE86202	NR1D2	Nuclear receptor subfamily 1, group D, member 2	3p24.2	0.693733	0.099587	9975
GE547187	NA		3p24.3	0.796075	0.0927999	NA
GE835304	NA		3p24.3	0.746588	0.0758635	NA
GE83396	C3orf26	Chromosome 3 open reading frame 26	3q12.1	0.745095	0.0758635	84319
GE55388	SIDT1	SID1 transmembrane family, member 1	3q13.2	0.766642	0.0867764	54847
GE903752	NA		3q13.2	0.728111	0.089776	NA
GE542406	NA		3q13.31	0.688141	0.0758635	NA
GE62828	RABL3 /// LOC653256	RAB, member of RAS oncogene family-like 3	3q13.33	0.64071	0.0758635	285282
GE59672	CSTA	Cystatin A (stefin A)	3q21.1	0.663974	0.099587	1475
GE488443	NA		3q21.2	0.796397	0.0895581	NA
GE62349	RUVBL1	RuvB-like 1 (E. coli)	3q21.3	0.791847	0.0977379	8607
GE519738	FLJ40473		3q21.3	0.698654	0.0758635	285226
GE83328	ACAD11	Acyl-Coenzyme A dehydrogenase family, member 11	3q22.1	0.768571	0.0999755	84129
GE471224	NA		3q24	0.773467	0.0758635	NA
GE690237	NA		3q25.31	0.547778	0.0758635	NA
GE52966	NA		3q26.33	0.761792	0.0837828	NA
GE896692	CCDC50	Coiled-coil domain containing 50	3q28	0.70226	0.0999755	152137
GE88269	LSG1	Large subunit GTPase 1 homolog (S. cerevisiae)	3q29	0.7249	0.0895581	55341
GE519859	OCIAD2	OCIA domain containing 2	4p12	0.738573	0.0980358	132299
GE805851	NA		4p12 /// 10p13	0.785751	0.0895581	NA
GE699262	NA		4p14	0.75056	0.0936995	NA
GE85010	N4BP2	Nedd4 binding protein 2	4p14	0.70428	0.0980358	55728
GE61500	NA		4p16.1	0.753296	0.0851255	NA
GE87658	C4orf42		4p16.3	0.770972	0.0964634	92070
GE59828	SPINK2	Serine peptidase inhibitor, Kazal type 2 (acrosin-trypsin inhibitor)	4q12	0.840183	0.0994216	6691
GE697659	NA		4q12	0.775541	0.089776	NA
GE85984	KIAA0114	KIAA0114	4q12	0.707976	0.0867764	57291
GE58001	DCK	Deoxycytidine kinase	4q13.3	0.655492	0.0921762	1633
GE86193	NA		4q22.1	0.678271	0.0778854	NA
GE801748	NA		4q22.1	0.701895	0.0778854	NA
GE566065	NA		4q22.1	0.737268	0.0758635	NA
GE671291	NA		4q22.1 /// 11p13	0.792839	0.0921762	NA
GE676661	NA		4q25	0.634413	0.0778854	NA
GE56173	LEF1	Lymphoid enhancer-binding factor 1	4q25	0.6925	0.0999755	51176
GE88534	CYP2U1	Cytochrome P450, family 2, subfamily U, polypeptide 1	4q25	0.768501	0.0980358	113612
GE55150	PGRMC2	Progesterone receptor membrane component 2	4q28.2	0.802117	0.0895581	10424
GE60020	ABCE1	ATP-binding cassette, sub-family E (OABP), member 1	4q31.22	0.632892	0.0867764	6059
GE748884	NA		4q31.23	0.6881	0.0758635	NA
GE57845	NR3C2	Nuclear receptor subfamily 3, group C, member 2	4q31.23	0.730049	0.0867764	4306
GE554277	NA		4q31.23	0.800736	0.0977379	NA
GE53491	NUP155	Nucleoporin 155kDa	5p13.2	0.805518	0.0895581	9631
GE81130	IL7R	Interleukin 7 receptor	5p13.2	0.706619	0.0980358	3575
GE55380	FAM134B	Family with sequence similarity 134, member B	5p15.1	0.630431	0.0778854	54463
GE88434	SERF1A /// SERF1B	Small EDRK-rich factor 1A (telomeric) /// Small EDRK-rich factor 1B (centromeric)	5q13.2	0.730143	0.0799684	8293 /// 728492
GE82928	PTCD2	Pentatricopeptide repeat domain 2	5q13.2	0.783251	0.0895581	79810
GE497284	NA		5q13.3	0.678978	0.0914997	NA
GE53563	FAM169A		5q13.3	0.793505	0.0895581	26049
GE86242	MCC	Mutated in colorectal cancers	5q22.2	0.760525	0.0867764	4163
GE624013	NA		5q23.2	0.72708	0.0758635	NA
GE820359	NA		5q23.3	0.720315	0.078661	NA
GE535567	NA		5q31.2	0.802845	0.0778854	NA
GE53784	KLHL3	Kelch-like 3 (Drosophila)	5q31.2	0.689728	0.0778854	26249
GE895915	LOC492311	Similar to bovine IgA regulatory protein	5q31.3	0.612709	0.0778854	492311
GE855325	NA		5q32	0.822134	0.0895581	NA
GE79645	ATOX1	ATX1 antioxidant protein 1 homolog (yeast)	5q33.1	0.807964	0.0921762	475
GE576576	NA		5q33.3	0.791696	0.0867764	NA
GE62519	HK3 /// UNC5A	Hexokinase 3 (white cell) /// Unc-5 homolog A (C. elegans)	5q35.2	0.797136	0.0895581	3101
GE56046	ZFP62 /// LOC643836	Zinc finger protein 62 homolog (mouse)	5q35.3	0.736076	0.0999755	643836
GE61930	RAB24	RAB24, member RAS oncogene family	5q35.3	0.783235	0.0999755	53917
GE85402	NA		6p12.1	0.734485	0.0936995	NA
GE80251	PAQR8	Progestin and adipoQ receptor family member VIII	6p12.2	0.724291	0.0877926	85315
GE688001	NA		6p21.31	0.603281	0.0758635	NA
GE87509	HLA		6p21.32	0.723656	0.0986578	3111
GE56264	CDYL	Chromodomain protein, Y-like	6p25.1	0.741464	0.0837828	9425
GE622023	NA		6p25.3	0.67168	0.0778854	NA
GE85455	UBE2CBP	Ubiquitin-conjugating enzyme E2C binding protein	6q14.1	0.764184	0.0994216	90025
GE54199	RNGTT	RNA guanylyltransferase and 5'-phosphatase	6q15	0.678467	0.0778854	8732
GE539361	NA		6q15	0.685074	0.0758635	NA
GE596098	NA		6q15	0.685829	0.0758635	NA
GE699858	NA		6q15	0.655517	0.0758635	NA
GE53042	NA		6q15	0.710789	0.0837828	NA
GE82418	SLC16A10	Solute carrier family 16, member 10 (aromatic amino acid transporter)	6q21	0.6545	0.0758635	117247
GE569949	SLC16A10	Solute carrier family 16, member 10 (aromatic amino acid transporter)	6q21	0.721018	0.0758635	117247
GE770354	NA		6q21	0.71183	0.0980358	NA
GE84221	NA		6q21	0.812443	0.0999755	NA
GE79712	ASF1A	ASF1 anti-silencing function 1 homolog A (S. cerevisiae)	6q22.31	0.771937	0.0994216	25842
GE500090	C6orf190	Chromosome 6 open reading frame 190	6q22.33	0.599382	0.0778854	387357
GE752303	NA		6q25.3	0.744294	0.0758635	NA
GE81389	CCR6	Chemokine (C-C motif) receptor 6	6q27	0.721858	0.0895581	1235
GE56432	H2AFV	H2A histone family, member V	7p13	0.76593	0.0980358	94239
GE583861	NA		7p14.2	0.673397	0.0776769	NA
GE54936	MPP6	Membrane protein, palmitoylated 6 (MAGUK p55 subfamily member 6)	7p15.3	0.717247	0.0778854	51678
GE58590	TSPAN13	Tetraspanin 13	7p21.1	0.638109	0.0867764	27075
GE53589	ZNF12	Zinc finger protein 12	7p22.1	0.716178	0.0895581	7559
GE473521	NA		7p22.2	0.806551	0.0994216	NA
GE83418	CARD11	Caspase recruitment domain family, member 11	7p22.2	0.737554	0.0999755	84433
GE88724	HEATR2	HEAT repeat containing 2	7p22.3	0.753553	0.0867764	54919
GE622582	NA		7q11.23	0.758507	0.0758635	NA
GE81503	PMS2L3	Postmeiotic segregation increased 2-like 3	7q11.23	0.731771	0.0758635	5387
GE643330	NA		7q21.11	0.701885	0.0758635	NA
GE758170	NA		7q21.11	0.726013	0.0778854	NA
GE82818	C7orf23	Chromosome 7 open reading frame 23	7q21.12	0.690605	0.0851255	79161
GE53690	DBF4	DBF4 homolog (S. cerevisiae)	7q21.12	0.737737	0.0980358	10926
GE80452	CDK6	Cyclin-dependent kinase 6	7q21.2	0.69829	0.0778854	1021
GE56830	RABL5	RAB, member RAS oncogene family-like 5	7q22.1	0.776058	0.0867764	64792
GE86153	PMS2L1 /// PMS2L2 /// PMS2L11 /// LOC100132832	Postmeiotic segregation increased 2-like 1 /// Postmeiotic segregation increased 2-like 2	7q11.23 /// 7q22.1	0.734256	0.0787749	5379 /// 5380 /// 100132832
GE55519	PUS7	Pseudouridylate synthase 7 homolog (S. cerevisiae)	7q22.2	0.723551	0.0895581	54517
GE528823	NA		7q22.3	0.760198	0.0895581	NA
GE668964	NA		7q31.1	0.55443	0.0851255	NA
GE475822	NA		7q34	0.675913	0.078661	NA
GE629415	LOC285965	Hypothetical protein LOC285965	7q35	0.703173	0.0851255	285965
GE61218	ATP6V0E2	ATPase, H+ transporting V0 subunit e2	7q36.1	0.751636	0.0895581	155066
GE844471	NA		7q36.2	0.634021	0.0758635	NA
GE57795	WRN	Werner syndrome	8p12	0.748126	0.0895581	7486
GE82081	TMEM66	Transmembrane protein 66	8p12	0.634301	0.0758635	51669
GE79771	PPAPDC1B	Phosphatidic acid phosphatase type 2 domain containing 1B	8p12	0.773155	0.0776769	84513
GE59313	PLAG1	Pleiomorphic adenoma gene 1	8q12.1	0.64498	0.0867764	5324
GE57122	RRS1	RRS1 ribosome biogenesis regulator homolog (S. cerevisiae)	8q13.1	0.731313	0.0977147	23212
GE79116	WWP1	WW domain containing E3 ubiquitin protein ligase 1	8q21.3	0.696367	0.0895581	11059
GE570852	RBM12B	RNA binding motif protein 12B	8q22.1	0.842552	0.0980358	389677
GE60230	PABPC1	Poly(A) binding protein, cytoplasmic 1	12q14.2 /// 8q22.3	0.798158	0.0892437	26986
GE871350	LOC346887 /// LOC100128259	Similar to solute carrier family 16 (monocarboxylic acid transporters), member 14	8q23.1	0.765777	0.0851255	100128259 /// 346887
GE489248	NA		8q23.3	0.774691	0.0895581	NA
GE57537	MYC /// LOC100130526	V-myc myelocytomatosis viral oncogene homolog (avian)	8q24.21	0.710204	0.0980358	4609
GE80344	TOP1MT	Topoisomerase (DNA) I, mitochondrial	8q24.3	0.781571	0.0921762	116447
GE878177	LOC100130458		9p13.2	0.761586	0.0999755	100130458
GE869774	NA		9p13.3	0.705414	0.0758635	NA
GE81406	MLLT3	Myeloid/lymphoid or mixed-lineage leukemia (trithorax homolog, Drosophila); translocated to, 3	9p21.3	0.690189	0.0851255	4300
GE82252	DENND4C	DENN/MADD domain containing 4C	9p22.1	0.738712	0.0837828	55667
GE88719	NA		9p22.3	0.619741	0.0758635	NA
GE86317	CDC37L1	Cell division cycle 37 homolog (S. cerevisiae)-like 1	9p24.1	0.705647	0.0936995	55664
GE86235	SUSD3	Sushi domain containing 3	9q22.31	0.744136	0.0921762	203328
GE653180	NA		9q22.31	0.723909	0.0758635	NA
GE88501	NA		9q22.32	0.707398	0.0980358	NA
GE62053	GALNT12	UDP-N-acetyl-alpha-D-galactosamine:polypeptide N-acetylgalactosaminyltransferase 12 (GalNAc-T12)	9q22.33	0.737257	0.0867764	79695
GE56037	STRBP	Spermatid perinuclear RNA binding protein	9q33.2	0.673777	0.0516342	55342
GE54734	CEP110	Centrosomal protein 110kDa	9q33.2	0.692835	0.0778854	11064
GE59181	INPP5E	Inositol polyphosphate-5-phosphatase, 72 kDa	9q34.3	0.725065	0.0778854	56623
GE876525	ZNF37A	Zinc finger protein 37A	10p11.21 /// 10q11.21	0.719768	0.0758635	7587
GE470218	THNSL1	Threonine synthase-like 1 (S. cerevisiae)	10p12.1	0.644028	0.0758635	79896
GE56532	TAF3	TAF3 RNA polymerase II, TATA box binding protein (TBP)-associated factor, 140kDa	10p14	0.767017	0.0980358	83860
GE667302	NA		10p14	0.738835	0.0921762	NA
GE88182	PRKCQ	Protein kinase C, theta	10p15.1	0.773768	0.0999755	5588
GE681697	NA		10p15.1	0.67498	0.0758635	NA
GE838986	NA		10q11.22 /// 10q11.23	0.732713	0.0787749	NA
GE62653	SLC25A16	Solute carrier family 25 (mitochondrial carrier; Graves disease autoantigen), member 16	10q21.3	0.743553	0.0837828	8034
GE608979	NA		10q22.1	0.824194	0.0895581	NA
GE532967	NA		10q23.2	0.720774	0.0891711	NA
GE59407	ALDH18A1	Aldehyde dehydrogenase 18 family, member A1	10q23.33	0.733671	0.0895581	5832
GE57115	NOLC1	Nucleolar and coiled-body phosphoprotein 1	10q24.32	0.748665	0.0999755	9221
GE490231	NA		10q25.3	0.723397	0.0758635	NA
GE55700	SEC23IP	SEC23 interacting protein	10q26.11	0.746849	0.0994216	11196
GE56633	PLEKHA1	Pleckstrin homology domain containing, family A (phosphoinositide binding specific) member 1	10q26.13	0.60508	0.0776769	59338
GE525788	NA		10q26.13	0.787557	0.0778854	NA
GE61452	C10orf137	Chromosome 10 open reading frame 137	10q26.13 /// 10q26.2	0.734238	0.0977379	26098
GE849768	NA		10q26.3	0.688756	0.0895581	NA
GE54049	BNIP3	BCL2/adenovirus E1B 19kDa interacting protein 3	10q26.3 /// 14q12	0.639046	0.0758635	664
GE549804	NA		11p13	0.727295	0.0867764	NA
GE56271	DNAJC24		11p13	0.686534	0.0980358	120526
GE55190	RPS6KA4	Ribosomal protein S6 kinase, 90kDa, polypeptide 4	11q13.1	0.771528	0.0977379	8986
GE62129	CD248	CD248 molecule, endosialin	11q13.1	0.711511	0.0787749	57124
GE570344	PGM2L1	Phosphoglucomutase 2-like 1	11q13.4	0.76124	0.0936995	283209
GE58550	C11orf67	Chromosome 11 open reading frame 67	11q14.1	0.808955	0.0980358	28971
GE81391	DDX10	DEAD (Asp-Glu-Ala-Asp) box polypeptide 10	11q22.3	0.797339	0.0940669	1662
GE88215	ALKBH8	AlkB, alkylation repair homolog 8 (E. coli)	11q22.3	0.57487	0.0778854	91801
GE87114	ALG9	Asparagine-linked glycosylation 9 homolog (S. cerevisiae, alpha- 1,2-mannosyltransferase)	11q23.1	0.706665	0.0778854	79796
GE88691	TMEM25	Transmembrane protein 25	11q23.3	0.765598	0.0980358	84866
GE476896	NA		11q23.3	0.674877	0.0936995	NA
GE853728	NA		12p12.3	0.715365	0.0758635	NA
GE88403	AEBP2	AE binding protein 2	12p12.3	0.712127	0.0851255	121536
GE61367	ENO2	Enolase 2 (gamma, neuronal)	12p13.31	0.756545	0.0917539	2026
GE798909	LRRK2	Leucine-rich repeat kinase 2	12q12	0.724897	0.0936995	120892
GE80132	FAM113B	Family with sequence similarity 113, member B	12q13.11	0.702412	0.0778854	91523
GE838758	NA		12q13.13	0.782848	0.0789114	NA
GE56274	LARP4	La ribonucleoprotein domain family, member 4	12q13.13	0.725741	0.0877926	113251
GE79606	IGFBP6	Insulin-like growth factor binding protein 6	12q13.13	0.77421	0.0999755	3489
GE79245	MYL6B	Myosin, light chain 6B, alkali, smooth muscle and non-muscle	12q13.2	0.812597	0.0895581	140465
GE53459	KIAA0748	KIAA0748	12q13.2	0.654288	0.0778854	9840
GE57286	BLOC1S1	Biogenesis of lysosome-related organelles complex-1, subunit 1	12q13.2	0.778455	0.0980358	2647
GE867214	NA		12q14.1	0.722467	0.0977379	NA
GE79634	MARCH9	Membrane-associated ring finger (C3HC4) 9	12q14.1	0.758127	0.0992524	92979
GE53416	TMEM5	Transmembrane protein 5	12q14.2	0.778017	0.0895581	10329
GE86715	NA		12q15	0.661884	0.0977379	NA
GE60308	DYRK2	Dual-specificity tyrosine-(Y)-phosphorylation regulated kinase 2	12q15	0.643982	0.0778854	8445
GE83713	CEP290 /// C12orf29 /// TMTC3	Centrosomal protein 290kDa /// Chromosome 12 open reading frame 29 /// Transmembrane and tetratricopeptide repeat containing 3	12q21.32	0.719571	0.0851255	91298 /// 80184 /// 160418
GE56168	CEP290 /// C12orf29	Centrosomal protein 290kDa /// Chromosome 12 open reading frame 29	12q21.32 /// 16q21	0.661213	0.0977379	80184 /// 91298
GE61400	UTP20	UTP20, small subunit (SSU) processome component, homolog (yeast)	12q23.2	0.761524	0.0758635	27340
GE85971	RIC8B	Resistance to inhibitors of cholinesterase 8 homolog B (C. elegans)	12q23.3	0.724363	0.0758635	55188
GE55891	C12orf23	Chromosome 12 open reading frame 23	12q23.3	0.624652	0.0999755	90488
GE87779	NA		12q24.13	0.786753	0.0787749	NA
GE86382	C12orf30	Chromosome 12 open reading frame 30	12q24.13	0.794132	0.0758635	80018
GE85862	NA		12q24.22	0.742423	0.0914997	NA
GE79047	PEBP1	Phosphatidylethanolamine binding protein 1	12q24.23	0.683444	0.0758635	5037
GE737833	NA		12q24.33	0.64953	0.0516342	NA
GE493720	NA		13q14.3	0.607241	0.0758635	NA
GE786049	NA		13q14.3	0.732291	0.0758635	NA
GE62679	C13orf37		13q22.1	0.67059	0.0895581	440145
GE687785	MIRHG1		13q31.3	0.658057	0.0866583	407975
GE517839	NA		13q33.1	0.764852	0.0778854	NA
GE85406	NA		13q33.1	0.785186	0.0776769	NA
GE57178	ANG /// RNASE4	Angiogenin, ribonuclease, RNase A family, 5	14q11.2	0.725928	0.085841	283 /// 6038
GE80989	ARHGAP5	Rho GTPase activating protein 5	14q12	0.691014	0.0758635	394
GE53911	KIAA1333	KIAA1333	14q12	0.723589	0.099587	55632
GE85323	NA		14q21.3	0.735819	0.0921407	NA
GE86980	C14orf104	Chromosome 14 open reading frame 104	14q22.1	0.777496	0.0877131	55172
GE55802	GNPNAT1	Glucosamine-phosphate N-acetyltransferase 1	14q22.2	0.733648	0.0895581	64841
GE86985	DNAL1	Dynein, axonemal, light chain 1	14q24.3	0.746164	0.0778854	83544
GE88456	TC2N	Tandem C2 domains, nuclear	14q32.12	0.568705	0.0758635	123036
GE839389	NA		14q32.2	0.681328	0.0977379	NA
GE84141	NA		14q32.2	0.728154	0.0980358	NA
GE86067	NA		14q32.33	0.684041	0.0981862	NA
GE749029	NA		15q11.2	0.702292	0.0758635	NA
GE731714	LOC283713	Hypothetical protein LOC283713	15q13.3	0.726927	0.0877131	283713
GE81550	RASGRP1	RAS guanyl releasing protein 1 (calcium and DAG-regulated)	15q14	0.62445	0.0895581	10125
GE61501	RPUSD2	RNA pseudouridylate synthase domain containing 2	15q15.1	0.770914	0.0824476	27079
GE58299	TCF12	Transcription factor 12 (HTF4, helix-loop-helix transcription factors 4)	15q21.3	0.728546	0.0977379	6938
GE793035	LOC283663	Hypothetical protein LOC283663	15q21.3	0.678254	0.0936995	283663
GE56244	GRINL1A /// GCOM1	GRINL1A combined protein	15q21.3	0.639751	0.0758635	145781 /// 81488
GE61907	HADH /// RFX7	Hydroxyacyl-Coenzyme A dehydrogenase	15q21.3 /// 4q25	0.73622	0.0867764	64864 /// 3033
GE86885	NA		15q22.2	0.70304	0.0758635	NA
GE61680	PTPLAD1	Protein tyrosine phosphatase-like A domain containing 1	15q22.31	0.733382	0.0867764	51495
GE56446	SMAD3	SMAD family member 3	15q22.33	0.798956	0.0980358	4088
GE861479	MPI	Mannose phosphate isomerase	15q24.1	0.795015	0.0761891	4351
GE620056	NA		15q26.2	0.666213	0.0758635	NA
GE537701	LOC400464	Similar to FLJ43276 protein	15q26.3	0.725489	0.0936995	400464
GE623030	NA		16p11.2	0.765148	0.0496395	NA
GE55241	LAT	Linker for activation of T cells	16p11.2	0.727946	0.0758635	27040
GE81922	LAT	Linker for activation of T cells	16p11.2	0.70471	0.0758635	27040
GE82773	C16orf67		16p11.2	0.742303	0.0936995	100132341
GE86783	NA		16p12.1	0.742765	0.0758635	NA
GE56074	HN1L	Hematological and neurological expressed 1-like	16p13.3	0.797384	0.0851255	90861
GE473649	NA		16q12.2	0.796304	0.0778854	NA
GE85288	NA		16q21	0.769302	0.0961519	NA
GE56467	PLEKHG4 /// KCTD19	Pleckstrin homology domain containing, family G (with RhoGef domain) member 4 /// Potassium channel tetramerisation domain containing 19	16q22.1	0.724222	0.0895581	25894
GE85339	NOB1 /// LOC100132364	NIN1/RPN12 binding protein 1 homolog (S. cerevisiae)	16q22.1	0.845595	0.0999755	28987
GE53608	PHLPPL	PH domain and leucine rich repeat protein phosphatase-like	16q22.3	0.727347	0.0824476	23035
GE861758	NA		16q23.1	0.789172	0.0980358	NA
GE55391	DEF8	Differentially expressed in FDCP 8 homolog (mouse)	16q24.3	0.742558	0.0516342	54849
GE784768	PLD6		17p11.2	0.726122	0.0914997	201164
GE53547	MPRIP		17p11.2	0.741621	0.0837828	23164
GE902236	ZNF286B /// ZNF286A	Zinc finger protein 286A	17p11.2 /// 17p12	0.752748	0.0977379	729288 /// 57335
GE627430	MGC12916	Hypothetical protein MGC12916	17p12	0.695404	0.0778854	84815
GE59259	NA		17p13.1 /// 19q13.12	0.786871	0.0758635	NA
GE63211	PELP1	Proline, glutamic acid and leucine rich protein 1	17p13.2	0.800874	0.0895581	27043
GE82794	METT10D		17p13.3	0.763497	0.0837828	79066
GE55313	ADAP2		17q11.2	0.765179	0.0895581	55803
GE88733	SLFN5	Schlafen family member 5	17q12	0.686075	0.0867764	162394
GE501122	NA		17q12	0.707266	0.0776769	NA
GE863397	NA		17q12	0.7102	0.0778854	NA
GE57187	TOB1	Transducer of ERBB2, 1	17q21.33	0.748405	0.0936995	10140
GE79600	NOG	Noggin	17q22	0.657108	0.0947111	9241
GE670821	NA		17q22	0.80712	0.0994216	NA
GE56698	HSF5	Heat shock transcription factor family member 5	17q22	0.657968	0.0778854	124535
GE85381	INTS2	Integrator complex subunit 2	17q23.2	0.694204	0.092302	57508
GE82365	METTL2A /// METTL2B	Methyltransferase like 2A	17q23.2 /// 7q32.1	0.74449	0.0758635	339175 /// 55798
GE863469	NA		17q23.3	0.738989	0.0778854	NA
GE862491	NA		17q24.2	0.75113	0.0895581	NA
GE59675	CD7	CD7 molecule	17q25.3	0.771002	0.0900352	924
GE54098	C18orf1	Chromosome 18 open reading frame 1	18p11.21	0.735548	0.0936995	753
GE82167	TYMS /// ENOSF1	Thymidylate synthetase /// Enolase superfamily member 1	18p11.32	0.714558	0.0867764	55556
GE88135	TCF4	Transcription factor 4	18q21.2	0.671314	0.0877131	6925
GE58568	C18orf55	Chromosome 18 open reading frame 55	18q22.3	0.760059	0.0977379	29090
GE495306	ZNF626	Zinc finger protein 626	19p12	0.759166	0.0999755	199777
GE63031	ZNF14	Zinc finger protein 14	19p13.11	0.643834	0.0914997	7561
GE83456	GTPBP3	GTP binding protein 3 (mitochondrial)	19p13.11	0.750483	0.0867764	84705
GE587208	NA		19p13.13	0.753105	0.0496395	NA
GE80402	TMEM205		19p13.2	0.771532	0.0778854	374882
GE85004	NA		19p13.2	0.70814	0.0758635	NA
GE79087	SH2D3A	SH2 domain containing 3A	19p13.3	0.774416	0.0921762	10045
GE862205	ZNF527	Zinc finger protein 527	19q13.12	0.804968	0.0936995	84503
GE477890	ZNF420	Zinc finger protein 420	19q13.12	0.655684	0.0778854	147923
GE85229	NA		19q13.12	0.626798	0.0776769	NA
GE597074	NA		19q13.12	0.771581	0.0787749	NA
GE492521	NA		19q13.12	0.655114	0.084185	NA
GE61004	RUVBL2	RuvB-like 2 (E. coli)	19q13.33	0.773136	0.0758635	10856
GE81797	RPL13A	Ribosomal protein L13a	19q13.33	0.677892	0.0778854	23521
GE85814	RPL13A	Ribosomal protein L13a	19q13.33	0.746575	0.0999755	23521
GE81025	FLT3LG	Fms-related tyrosine kinase 3 ligand	19q13.33	0.75923	0.0980358	2323
GE79003	ZNF331 /// LOC100129088 /// LOC100131605	Zinc finger protein 331	19q13.41	0.643069	0.0496395	55422
GE85093	ZNF606 /// LOC100128398	Zinc finger protein 606	19q13.43	0.573573	0.0867764	80095
GE763025	NA		19q13.43	0.779604	0.0895581	NA
GE85198	GSTA1	Glutathione S-transferase A1	19q13.43 /// 6p12.1	0.727271	0.0758635	2938
GE837060	NA		20q11.23	0.788601	0.0917539	NA
GE692865	NA		20q13.2	1.26697	0.0980358	NA
GE554041	NA		20p11.21	0.761281	0.0758635	NA
GE84947	GABPA	GA binding protein transcription factor, alpha subunit 60kDa	21q21.3	0.743603	0.0867764	2551
GE62569	SIRPG /// LOC100131600	Signal-regulatory protein gamma	20p13	0.696154	0.0851255	55423
GE58432	ADAMTS5	ADAM metallopeptidase with thrombospondin type 1 motif, 5 (aggrecanase-2)	21q21.3	0.656543	0.0778854	11096
GE556842	LOC284837 /// LOC100130166	Hypothetical protein LOC284837	21q22.3	0.798392	0.0895581	284837
GE59406	ADARB1	Adenosine deaminase, RNA-specific, B1 (RED1 homolog rat)	21q22.3	0.739938	0.0867764	104
GE850657	NA		22q12.2	0.738786	0.0758635	NA
GE53540	MORC2	MORC family CW-type zinc finger 2	22q12.2	0.738438	0.0874547	22880
GE80497	LGALS1	Lectin, galactoside-binding, soluble, 1 (galectin 1)	22q13.1	0.739615	0.0776769	3956
GE61920	MAGEH1	Melanoma antigen family H, 1	Xp11.21	0.71955	0.0867764	28986
GE55451	ZNF673	Zinc finger protein 673	Xp11.3	0.810601	0.0778854	55634
GE86300	PDHA1 /// MAP3K15	Pyruvate dehydrogenase (lipoamide) alpha 1 /// Mitogen-activated protein kinase kinase kinase 15	Xp22.12	0.771657	0.0999755	5160 /// 389840
GE56314	EIF1AX	Eukaryotic translation initiation factor 1A, X-linked	Xp22.12	0.650324	0.0778854	1964
GE518233	NA		Xq21.1	0.797493	0.0895581	NA
GE857046	NA		Xq22.1	0.783535	0.0895581	NA
GE81987	SEPT6	Septin 6	Xq24	0.734777	0.0905383	23157
GE55204	NKRF	NF-kappaB repressing factor	Xq24	0.680149	0.0778854	55922
GE85369	NA		Xq26.3	0.723491	0.0891711	NA
GE87741	MAP7D3	MAP7 domain containing 3	Xq26.3	0.750044	0.0758635	79649
GE87858	LOC203547	Hypothetical protein LOC203547	Xq28	0.712587	0.0980358	203547
GE777604	MULTIPLE		MULTIPLE	0.803315	0.0994216	MULTIPLE
GE781435	MULTIPLE		MULTIPLE	0.72791	0.0776769	MULTIPLE
GE568211	MULTIPLE		MULTIPLE	0.771209	0.0758635	MULTIPLE
